# Supplementary material for: Developmental regulation of ecdysone receptor (EcR) and EcR-controlled gene expression during pharate-adult development of honeybees (Apis mellifera)
Source: Front Genet. 2014 Dec 22;5:445. doi: 10.3389/fgene.2014.00445 (PMC4273664; doi:10.3389/fgene.2014.00445)
Supplement: Supplementary file 2 [file Table2.XLS]

## Sheet: Full
Cufflinks (test_id)	RefSeq	Cufflinks (cds tracking_id)	BLAST2GO	BLAST2GO Annotation	FlyBase Gene	FlyBase Gene Annotation	InterPro	InterPro Annotation	RefSeq Annotation	Entrez Gene ID	Cufflinks (gene_id)	Gene Symbol	locus	status	dsECR (FPKM+1)	dsGFP (FPKM+1)	log2(fold_change)	fold_change	p-value	q-value
XLOC_009711											XLOC_009711	LOC726672	Group6:1770265-1776455	OK	18967.4	1	-14.2112	201.959	2.3618e-06	9e-06
XLOC_005594											XLOC_005594	LOC413973	Group15:775885-875777	OK	16097.7	1	-13.9746	195.289	1.22799e-12	0
XLOC_007383											XLOC_007383	-	Group3:3496613-3499760	OK	12402.1	1	-13.5983	184.914	8.96776e-05	0.000277
XLOC_000240											XLOC_000240	-	Group1:9484074-9486993	OK	3970.86	1	-11.9552	142.928	3.73648e-05	0.000121
XLOC_002773											XLOC_002773	LOC100577845	Group11:10485520-10745193	OK	362.367	1	-8.50131	72.2722	0.00296042	0.007154
TCONS_00001209	XM_003251727	P575			FBgn0261353	Coiled-coil domain containing 56	IPR018628	Coiled-coil domain-containing protein 56	Apis mellifera coiled-coil domain-containing protein 56-like (LOC100579036), mRNA.	100579036	XLOC_000626	LOC100579036	Group1:27509889-27512382	LOWDATA	20.3807	1	-4.34913	18.9149	1	1
XLOC_008748											XLOC_008748	-	Group4:8543270-8543391	OK	18.2301	1	-4.18825	17.5414	0.00203043	0.005073
XLOC_011951	NR_034301										XLOC_011951	Mir927	Group8:7535475-7618734	OK	14.9469	1	-3.90177	15.2238	0.0493407	0.087612
XLOC_013043											XLOC_013043	-	GroupUn1138:918-1099	OK	10.7973	1	-3.4326	11.7827	1.00836e-05	3.5e-05
XLOC_001389											XLOC_001389	-	Group1:353516-353665	OK	10.4221	1	-3.38157	11.435	0.00129066	0.003353
XLOC_008622											XLOC_008622	LOC100576453	Group4:12512951-12513036	OK	9.91537	1	-3.30967	10.9539	0.181768	0.263784
XLOC_011323											XLOC_011323	-	Group7:12579752-12579905	OK	8.83294	1	-3.14289	9.87778	0.00203043	0.005073
XLOC_013940											XLOC_013940	-	GroupUn3337:1331-1396	OK	168.294	19.8745	-3.08199	9.49868	0.022839	0.044874
XLOC_010553											XLOC_010553	-	Group6:13097547-13097710	OK	7.32653	1	-2.87313	8.25488	0.00203043	0.005073
XLOC_000727	XM_003249534	P667	GO:0030154; GO:0007275	variable surface lipoprotein						100576540	XLOC_000727	LOC100576540	Group1:2933562-3068862	OK	102.312	14.5203	-2.81683	7.93454	0	0
XLOC_005008	NR_034284										XLOC_005008	Mir137	Group14:5431777-5466033	OK	6.64695	1	-2.73269	7.46761	0.121478	0.188723
XLOC_007589	XM_001122726	P5665								727013	XLOC_007589	LOC727013	Group3:33427-219504	OK	1184.78	181.732	-2.70473	7.31559	0	0
XLOC_012959	XM_001123255	P9459								727546	XLOC_012959	LOC727546	GroupUn1029:2649-3497	OK	836.105	128.55	-2.70135	7.29732	0	0
XLOC_005221											XLOC_005221	-	Group14:4242042-4242170	OK	19.5633	3.09436	-2.66044	7.07793	0.022839	0.044874
XLOC_014095											XLOC_014095	-	GroupUn404:554-668	OK	43.6729	7.1606	-2.60859	6.80472	0.00486913	0.0113
XLOC_013041											XLOC_013041	-	GroupUn1138:341-515	OK	6.08207	1	-2.60456	6.78374	0.00202491	0.005069
XLOC_010101	NM_001040236	P7548	GO:0016787; GO:0003824; GO:0005488; GO:0005975	maltase 1-like			IPR017853; IPR006047; IPR015902; IPR006589; IPR013781	Glycoside hydrolase, family 13; Glycoside hydrolase, catalytic domain; Glycosyl hydrolase, family 13, subfamily, catalytic domain; Glycosyl hydrolase, family 13, catalytic domain; Glycoside hydrolase, superfamily	Apis mellifera alpha glucosidase 2 (AGLU2), mRNA.	409889	XLOC_010101	AGLU2	Group6:3895226-4070237	OK	447.42	74.5531	-2.58529	6.68372	0	0
XLOC_014338											XLOC_014338	-	GroupUn5092:53-2134	OK	30.19	5.1505	-2.55129	6.50906	3.65743e-06	1.3e-05
XLOC_006462	XM_001119832	P4753			FBgn0051324					724275	XLOC_006462	LOC724275	Group2:2336479-2368534	OK	9.48577	1.63021	-2.54071	6.45521	0	0
XLOC_010609											XLOC_010609	-	Group6:15701333-15701556	OK	12.3324	2.29567	-2.42547	5.88289	7.60566e-06	2.7e-05
TCONS_00009050	XM_003250147	P3737	GO:0005622; GO:0005488	protein tamozhennic	FBgn0041582	tamo	IPR001876	Zinc finger, RanBP2-type		100577050	XLOC_005030	LOC100577050	Group14:6158812-6172375	LOWDATA	5.07475	1	-2.34334	5.49123	1	1
XLOC_007778	XR_120153										XLOC_007778	LOC100578702	Group3:7436907-7449835	OK	96.7504	19.3733	-2.3202	5.38332	0	0
XLOC_013673											XLOC_013673	LOC100576887	GroupUn245:21835-21929	OK	4.84149	1	-2.27545	5.17768	0.181768	0.263784
XLOC_003495											XLOC_003495	-	Group11:10195887-10196033	OK	11.0914	2.34555	-2.24144	5.02407	0.0372745	0.068752
XLOC_004451	NM_001040234	P3342	GO:0008152; GO:0003824; GO:0005488; GO:0004497; GO:0005506; GO:0016705	cytochrome p450 6a2-like			IPR001128; IPR002403; IPR017972	Cytochrome P450, conserved site; Cytochrome P450, E-class, group IV; Cytochrome P450	Apis mellifera cytochrome P450 6AS5 (Cyp6as5), mRNA.	409677	XLOC_004451	Cyp6as5	Group13:9566625-9570936	OK	159.673	33.817	-2.2393	5.01446	0	0
XLOC_010980	XM_623799	P8085	GO:0008152		FBgn0030348		IPR006357; IPR023214; IPR023215	Nitrophenylphosphatase-like domain; HAD-superfamily hydrolase, subfamily IIA; HAD-like domain	Apis mellifera 4-nitrophenylphosphatase-like (LOC551405), mRNA.	551405	XLOC_010980	LOC551405	Group7:2841396-2845824	OK	12.9945	2.76391	-2.23312	4.98682	0	0
XLOC_011706	NR_031519										XLOC_011706	Mir278	Group8:13346916-13347008	OK	4.66982	1	-2.22337	4.94336	0.181768	0.263784
XLOC_013788											XLOC_013788	-	GroupUn281:6445-6651	OK	4.68861	1.01529	-2.20727	4.87203	0.253803	0.346095
XLOC_009919	NM_001011582	P7398	GO:0005794	apisimin precursor	FBgn0034663				Apis mellifera apisimin (LOC406093), mRNA.	406093	XLOC_009919	LOC406093	Group6:15407226-15408180	OK	943.098	205.225	-2.2002	4.84088	0	0
XLOC_004862	XM_001122923	P3580			FBgn0036592					727213	XLOC_004862	LOC727213	Group14:9345661-9346419	OK	11.3689	2.51683	-2.17541	4.73242	0	0
XLOC_013737											XLOC_013737	-	GroupUn2661:2402-2562	OK	12.4502	2.97577	-2.06483	4.26354	0.0115626	0.024534
TCONS_00017965	XR_120608										XLOC_009978	LOC100576395	Group6:16606232-16757007	LOWDATA	9.21818	2.24906	-2.03516	4.14188	1	1
XLOC_003315	XM_625207	P2577	GO:0017174; GO:0006519; GO:0008152; GO:0016740	glycine n-methyltransferase-like	FBgn0038074		IPR025714; IPR014369	Glycine/Sarcosine N-methyltransferase; Methyltransferase domain	Apis mellifera glycine N-methyltransferase-like (LOC552832), mRNA.	552832	XLOC_003315	LOC552832	Group11:13583158-13590043	OK	97.3795	23.7803	-2.03385	4.13655	0	0
XLOC_000619											XLOC_000619	-	Group1:27145482-27146357	OK	7.11856	1.73995	-2.03254	4.13121	2.22045e-16	0
XLOC_005852	XM_003250255; XM_003250256	P4429; P4428	GO:0016740; GO:0016772	juvenile hormone-inducible protein			IPR011009; IPR004119; IPR015897	CHK kinase-like; Protein kinase-like domain; Protein of unknown function DUF227		726965	XLOC_005852	LOC726965	Group15:9239242-9248241	OK	13.0292	3.19372	-2.02844	4.11456	0	0
XLOC_005318	XM_003249204	P3896	GO:0005549; GO:0005488	odorant binding protein 15 precursor			IPR023316; IPR006170	Pheromone/general odorant binding protein; Pheromone/general odorant binding protein, PBP/GOBP, domain	Apis mellifera odorant binding protein 15 (Obp15), partial mRNA.	677664	XLOC_005318	Obp15	Group15:1467316-1468985	OK	44.6425	11.1565	-2.00053	4.00213	0	0
XLOC_000205	XM_003250517	P172	GO:0000003; GO:0006066; GO:0000166; GO:0006519; GO:0016614; GO:0008152; GO:0003824; GO:0007275	glucose dehydrogenase			IPR012132; IPR007867; IPR000172	Glucose-methanol-choline oxidoreductase, N-terminal; Glucose-methanol-choline oxidoreductase, C-terminal; Glucose-methanol-choline oxidoreductase	Apis mellifera GMC oxidoreductase 3 (GMCOX3), mRNA.	410747	XLOC_000205	GMCOX3	Group1:7657111-7756168	OK	14.0316	3.60121	-1.96213	3.84994	0	0
XLOC_011863	XM_393129	P8722			FBgn0039774	Ceramidase	IPR006823	Neutral/alkaline nonlysosomal ceramidase	Apis mellifera neutral ceramidase (CDase), mRNA.	409628	XLOC_011863	CDase	Group8:4062475-4093258	OK	90.5581	23.5401	-1.94372	3.77806	0	0
XLOC_011550	XM_394827	P8460	GO:0016043; GO:0016787; GO:0009653; GO:0006629; GO:0016788	lipase 3-like	FBgn0051871		IPR025483; IPR006693; IPR000073	Partial AB-hydrolase lipase domain; Lipase, eukaryotic; Alpha/beta hydrolase fold-1	Apis mellifera lipase 3-like (LOC411353), mRNA.	411353	XLOC_011550	LOC411353	Group8:7515706-7518199	OK	358.486	93.4147	-1.9402	3.76436	0	0
XLOC_013759											XLOC_013759	LOC552035	GroupUn2724:189-441	OK	51.4084	13.3965	-1.94015	3.76417	0	0
TCONS_00020604	XM_624869	P8426	GO:0016787; GO:0005623; GO:0006139; GO:0005215; GO:0005524; GO:0005777; GO:0000166; GO:0006810; GO:0006996; GO:0043234; GO:0009056	atp-binding cassette sub-family d member 3-like	FBgn0031069		IPR011527; IPR010509; IPR027417; IPR003439; IPR017940; IPR017871; IPR003593	ABC transporter, N-terminal; P-loop containing nucleoside triphosphate hydrolase; ABC transporter-like; ABC transporter, transmembrane domain, type 1; AAA+ ATPase domain; ABC transporter, integral membrane type 1; ABC transporter, conserved site	Apis mellifera ATP-binding cassette sub-family D member 3-like (LOC552495), mRNA.	552495	XLOC_011515	LOC552495	Group8:6553285-6570400	LOWDATA	3.76292	1	-1.91185	3.65518	1	1
XLOC_014094	NM_001011566	P10037	GO:0005488; GO:0008270; GO:0003676	kruppel-like protein 1	FBgn0028420	Kruppel homolog 1	IPR015880; IPR013087; IPR007087	Zinc finger, C2H2-like; Zinc finger, C2H2; Zinc finger C2H2-type/integrase DNA-binding domain	Apis mellifera kruppel-like protein 1 (Kr-h1), mRNA.	406069	XLOC_014094	Kr-h1	GroupUn404:3851-5237	OK	19.4032	5.20721	-1.89771	3.60131	0	0
XLOC_001393											XLOC_001393	-	Group1:743319-743369	OK	328.893	88.4398	-1.89485	3.59046	0.0676021	0.114338
XLOC_006591	XM_001121043	P4871	GO:0005623; GO:0005215; GO:0006810	aquaporin -like			IPR023271; IPR000425; IPR022357	Major intrinsic protein, conserved site; Major intrinsic protein; Aquaporin-like	Apis mellifera aquaporin-4-like (LOC725165), mRNA.	725165	XLOC_006591	LOC725165	Group2:9718723-9728328	OK	73.5422	19.826	-1.89118	3.57656	0	0
XLOC_012013											XLOC_012013	-	Group8:9383930-9386308	OK	3.90867	1.05615	-1.88786	3.56402	1.08303e-10	0
XLOC_004266	XM_395671	P3179	GO:0008152; GO:0003824; GO:0005488; GO:0005506; GO:0016705	probable cytochrome p450 6a14-like			IPR001128; IPR002401; IPR017972	Cytochrome P450, E-class, group I; Cytochrome P450, conserved site; Cytochrome P450	Apis mellifera cytochrome P450 6AS4, transcript variant 1 (CYP6AS4), mRNA.	412209	XLOC_004266	CYP6AS4	Group13:9573857-9576832	OK	154.962	42.2617	-1.87449	3.51372	0	0
TCONS_00020767	XM_395066	P8499	GO:0000003; GO:0006259; GO:0005515; GO:0016787; GO:0030154; GO:0005524; GO:0006950; GO:0000166; GO:0005634; GO:0006996; GO:0007049	pachytene checkpoint protein 2 homolog	FBgn0051453		IPR003959; IPR027417; IPR001270; IPR003960; IPR003593	P-loop containing nucleoside triphosphate hydrolase; ATPase, AAA-type, core; AAA+ ATPase domain; ATPase, AAA-type, conserved site; Chaperonin ClpA/B	Apis mellifera thyroid receptor-interacting protein 13-like (LOC411596), mRNA.	411596	XLOC_011598	LOC411596	Group8:8744707-8792615	LOWDATA	3.61394	1	-1.85357	3.43573	1	1
XLOC_004072											XLOC_004072	-	Group12:7617935-7618054	OK	22.8557	6.3426	-1.84941	3.42031	0.0493816	0.087612
XLOC_005230											XLOC_005230	-	Group14:5270409-5270641	OK	3.58832	1	-1.84331	3.39779	0.000526117	0.001456
TCONS_00008316		P3387									XLOC_004660	oxt	Group14:1994532-2005493	OK	6.24028	1.74651	-1.83714	3.37507	0	0
XLOC_013432	XM_624762	P9715	GO:0009058; GO:0006519; GO:0005488; GO:0005216; GO:0016740; GO:0005739; GO:0005886; GO:0050789; GO:0006811; GO:0043234	major royal jelly protein 9			IPR017996; IPR003534; IPR011042	Major royal jelly; Major royal jelly-related; Six-bladed beta-propeller, TolB-like	Apis mellifera major royal jelly protein 1-like (LOC552388), partial mRNA.	552388	XLOC_013432	LOC552388	GroupUn1865:58-1993	OK	34.026	9.66108	-1.81638	3.29924	0	0
XLOC_014448											XLOC_014448	-	GroupUn6:154644-155239	OK	5.22728	1.49693	-1.80405	3.2546	0.0255315	0.049414
XLOC_002569											XLOC_002569	-	Group10:12799441-12799651	OK	4.82201	1.40041	-1.78379	3.18189	0.018177	0.036722
XLOC_002401											XLOC_002401	-	Group10:2739446-2739694	OK	3.4366	1	-1.78098	3.1719	0.000216444	0.000633
XLOC_004452	XM_397347	P3343	GO:0008152; GO:0003824; GO:0005488; GO:0005506; GO:0016705	cytochrome p450 6a2-like			IPR001128; IPR002401; IPR017972	Cytochrome P450, E-class, group I; Cytochrome P450, conserved site; Cytochrome P450	Apis mellifera cytochrome P450 6AS12 (CYP6AS12), mRNA.	413908	XLOC_004452	CYP6AS12	Group13:9579062-9581880	OK	71.5685	20.8749	-1.77755	3.1597	0	0
XLOC_010776	XM_001120116	P7897	GO:0016787; GO:0008152; GO:0016811; GO:0006807	vanin-like protein 1-like			IPR003010; IPR012101	Biotinidase, eukaryotic; Carbon-nitrogen hydrolase	Apis mellifera vanin-like protein 1-like (LOC724312), mRNA.	724312	XLOC_010776	LOC724312	Group7:5876906-5880907	OK	16.4283	4.80973	-1.77216	3.14053	0	0
XLOC_013675	XM_003251965	P9836								100578616	XLOC_013675	LOC100578616	GroupUn2452:166-1006	OK	65.9803	19.4363	-1.76328	3.10916	0	0
XLOC_006976											XLOC_006976	LOC100577751	Group2:11909010-11909126	OK	3.39297	1	-1.76255	3.10658	0.0993924	0.159089
XLOC_008052	XM_001122120	P5926	GO:0005102; GO:0007218; GO:0007165; GO:0008150	eclosion hormone	FBgn0000564	Eclosion hormone	IPR006825	Eclosion hormone	Apis mellifera eclosion hormone-like (LOC726377), mRNA.	726377	XLOC_008052	LOC726377	Group4:35205-40790	OK	7.23035	2.14101	-1.75577	3.08274	0.000237109	0.000689
XLOC_011225											XLOC_011225	-	Group7:3971987-3972175	OK	5.31529	1.57538	-1.75445	3.07808	0.0372745	0.068752
XLOC_002447											XLOC_002447	-	Group10:6470142-6470369	OK	3.34409	1	-1.74161	3.03322	0.00129066	0.003353
XLOC_014301	XM_003252029	P10152	GO:0009607; GO:0006950; GO:0005576	apidaecin			IPR004828	Apidaecin	Apis mellifera apidaecins type 73-like (LOC100576979), partial mRNA.	100576979	XLOC_014301	LOC100576979	GroupUn4998:44-999	OK	41.5922	12.4957	-1.73488	3.00981	0	0
TCONS_00011206		P4674									XLOC_006254	LOC100577886	Group16:4268827-4281310	OK	3.30153	1	-1.72314	2.96919	6.88509e-71	0
XLOC_014223											XLOC_014223	-	GroupUn4509:884-960	OK	306.188	92.819	-1.72193	2.96503	0.00104634	0.002765
XLOC_011894	NR_034292										XLOC_011894	Mir31a	Group8:6341615-6341715	OK	3.29451	1	-1.72006	2.95862	0.181768	0.263784
XLOC_011492	NM_001040259	P8405	GO:0016787; GO:0003824; GO:0005488; GO:0005975	maltase 1	FBgn0032381	Maltase B1	IPR017853; IPR006047; IPR015902; IPR006589; IPR013781; IPR013780	Glycoside hydrolase, family 13; Glycosyl hydrolase, family 13, all-beta; Glycoside hydrolase, catalytic domain; Glycosyl hydrolase, family 13, subfamily, catalytic domain; Glycosyl hydrolase, family 13, catalytic domain; Glycoside hydrolase, superfamily	Apis mellifera alpha-glucosidase (Hbg2), mRNA.	411257	XLOC_011492	Hbg2	Group8:5373797-5375540	OK	213.375	66.0829	-1.69104	2.85962	0	0
XLOC_009921	XM_393208	P7400	GO:0016787; GO:0003824; GO:0005488; GO:0006629; GO:0005975; GO:0004348	glucosylceramidase-like			IPR017853; IPR001139; IPR013781; IPR013780	Glycosyl hydrolase, family 13, all-beta; Glycoside hydrolase, catalytic domain; Glycoside hydrolase, family 30; Glycoside hydrolase, superfamily	Apis mellifera glucocerebrosidase (LOC409709), mRNA.	409709	XLOC_009921	LOC409709	Group6:15420108-15425856	OK	59.5433	18.5873	-1.67962	2.82113	0	0
XLOC_006488	XM_001120006	P4776	GO:0006950	protein lethal essential for life-like			IPR002068; IPR008978; IPR001436	HSP20-like chaperone; Alpha crystallin/Hsp20 domain; Alpha crystallin/Heat shock protein	Apis mellifera protein lethal(2)essential for life-like (LOC724367), mRNA.	724367	XLOC_006488	LOC724367	Group2:3350995-3351960	OK	61.6205	19.247	-1.67878	2.81829	0	0
XLOC_004194	XM_001122115	P3113	GO:0008233; GO:0003824; GO:0004252	chymotrypsin-like proteinase 6d precursor			IPR001314; IPR018114; IPR001254; IPR009003	Peptidase S1; Peptidase S1, trypsin family, active site; Peptidase S1A, chymotrypsin-type; Trypsin-like cysteine/serine peptidase domain	Apis mellifera trypsin-1-like (LOC726372), mRNA.	726372	XLOC_004194	LOC726372	Group13:4281926-4284119	OK	267.513	83.5581	-1.67876	2.81823	0	0
XLOC_001344											XLOC_001344	-	Group1:27147130-27147782	OK	7.53558	2.37056	-1.66849	2.78386	0.0270796	0.051917
XLOC_011872											XLOC_011872	-	Group8:4553384-4568825	OK	8.04514	2.53975	-1.66343	2.767	0.0454019	0.08157
XLOC_013519											XLOC_013519	LOC100578871	GroupUn20:72333-72442	OK	3.16505	1	-1.66223	2.763	0.181768	0.263784
XLOC_012685	XM_394805	P9337	GO:0005509	ef-hand calcium-binding domain-containing protein 1-like	FBgn0029995		IPR002048; IPR018247; IPR011992	EF-hand domain; EF-hand-like domain; EF-Hand 1, calcium-binding site		411330	XLOC_012685	LOC411330	Group9:7117749-7131360	OK	16.958	5.40539	-1.64949	2.72083	0	0
XLOC_010763	XM_001122105	P7885	GO:0003824	luciferin 4-monooxygenase			IPR025110; IPR000873; IPR020845	Domain of unknown function DUF4009; AMP-binding, conserved site; AMP-dependent synthetase/ligase	Apis mellifera luciferin 4-monooxygenase-like (LOC726362), mRNA.	726362	XLOC_010763	LOC726362	Group7:5236434-5255096	OK	18.7276	6.02272	-1.63668	2.67872	0	0
XLOC_010586											XLOC_010586	-	Group6:15240092-15240315	OK	24.5976	7.96751	-1.62632	2.64491	6.11087e-08	0
XLOC_001852											XLOC_001852	-	Group10:7421369-7422370	OK	24.5514	7.9757	-1.62212	2.63128	0.0237058	0.046282
XLOC_013987											XLOC_013987	-	GroupUn3527:1361-1420	OK	473.902	155.134	-1.61107	2.59556	0.00868312	0.019015
XLOC_007640											XLOC_007640	Atg5	Group3:2167620-2170239	OK	3.04193	1	-1.60499	2.57598	1.24565e-12	0
XLOC_003646	NM_001011651	P2714	GO:0009058; GO:0005975; GO:0005509; GO:0016740	troponin isoform 1-like	FBgn0013348	Troponin C at 41C	IPR002048; IPR011992; IPR018247	EF-hand domain; EF-Hand 1, calcium-binding site; EF-hand-like domain	Apis mellifera troponin C type IIIa (TpnCIIIa), mRNA.	408379	XLOC_003646	TpnCIIIa	Group12:5355896-5359138	OK	384.66	126.632	-1.60294	2.56942	0	0
XLOC_010909	XM_394662	P8020	GO:0005737; GO:0009058; GO:0006519; GO:0016616; GO:0008152; GO:0006091; GO:0003824; GO:0005975; GO:0016491; GO:0004459; GO:0009056	l-lactate dehydrogenase-like	FBgn0001258	Ecdysone-inducible gene L3	IPR018177; IPR001557; IPR001236; IPR022383; IPR015955; IPR011304; IPR016040	Lactate dehydrogenase/glycoside hydrolase, family 4, C-terminal; L-lactate dehydrogenase; Lactate/malate dehydrogenase, N-terminal; L-lactate/malate dehydrogenase; L-lactate dehydrogenase, active site; NAD(P)-binding domain; Lactate/malate dehydrogenase, C-terminal	Apis mellifera L-lactate dehydrogenase (LOC411188), mRNA.	411188	XLOC_010909	LOC411188	Group7:12986171-12989950	OK	12.2734	4.04623	-1.60088	2.56283	0	0
XLOC_008933	XM_003250484; XM_003250486; XM_003250485	P6620; P6619					IPR006553	Leucine-rich repeat, cysteine-containing subtype		100578106	XLOC_008933	LOC100578106	Group5:7582688-7612194	OK	198.22	65.9238	-1.58823	2.52248	0	0
XLOC_013760											XLOC_013760	LOC552035	GroupUn2724:765-987	OK	240.984	80.29	-1.58564	2.51427	0	0
XLOC_012630	XM_003249854	P9271								100576902	XLOC_012630	LOC100576902	Group9:5525434-5528558	OK	7.73968	2.61132	-1.5675	2.45704	0	0
XLOC_008546	XM_392319	P6413	GO:0007610; GO:0008152; GO:0016740	udp-glucuronosyltransferase 1-3-like	FBgn0032713		IPR002213	UDP-glucuronosyl/UDP-glucosyltransferase	Apis mellifera glucuronosyltransferase (LOC408788), mRNA.	408788	XLOC_008546	LOC408788	Group4:10057017-10080050	OK	13.7767	4.67154	-1.56026	2.43441	0	0
XLOC_006007	XM_001119858	P4471	GO:0008080				IPR000182; IPR016181	GNAT domain; Acyl-CoA N-acyltransferase		724126	XLOC_006007	LOC724126	Group16:1150815-1156621	OK	38.1335	12.9496	-1.55815	2.42783	0	0
XLOC_010881	XM_623618	P7996	GO:0016787; GO:0008152; GO:0003824; GO:0005488; GO:0005506; GO:0016705	probable cytochrome p450 305a1-like	FBgn0036910	Cyp305a1	IPR001128; IPR002401; IPR017972	Cytochrome P450, E-class, group I; Cytochrome P450, conserved site; Cytochrome P450	Apis mellifera cytochrome P450 305D1 (CYP305D1), mRNA.	551223	XLOC_010881	CYP305D1	Group7:12449837-12455190	OK	17.5476	5.97632	-1.55394	2.41474	0	0
XLOC_009666											XLOC_009666	-	Group5:13321220-13321460	OK	3.69064	1.26309	-1.54691	2.39294	0.0146079	0.03026
XLOC_004430	NR_034299										XLOC_004430	Mir87-2	Group13:8468634-8468734	OK	97.0913	33.6746	-1.52768	2.33381	0.00045247	0.001264
XLOC_002045	XM_003249119	P1581			FBgn0036665					100576134	XLOC_002045	LOC100576134	Group10:607783-729625	OK	37.9761	13.1904	-1.5256	2.32746	0	0
TCONS_00001187	XM_003251701	P562								100577720	XLOC_000613	LOC100577720	Group1:27086268-27088120	LOWDATA	9.07124	3.15211	-1.52498	2.32557	1	1
XLOC_012259											XLOC_012259	-	Group8:9383448-9383771	OK	3.2083	1.11567	-1.52389	2.32225	0.0015583	0.003982
XLOC_002640	NM_001024697	P1941	GO:0006950; GO:0005576; GO:0005886; GO:0009607; GO:0009605; GO:0050789; GO:0006811; GO:0005216; GO:0043234; GO:0007275	major royal jelly protein 9			IPR017996; IPR003534; IPR011042	Major royal jelly; Major royal jelly-related; Six-bladed beta-propeller, TolB-like	Apis mellifera major royal jelly protein 9 (Mrjp9), mRNA.	409873	XLOC_002640	Mrjp9	Group11:2624883-2628859	OK	47.8418	16.6435	-1.52331	2.32048	0	0
XLOC_007019	XM_624695	P5288			FBgn0263216					552320	XLOC_007019	LOC552320	Group2:13312968-13541339	OK	38.8864	13.7723	-1.4975	2.24249	0	0
TCONS_00020975		P8590									XLOC_011708	dx	Group8:13361779-13369782	OK	2.81382	1	-1.49253	2.22765	1.95077e-47	0
XLOC_001731											XLOC_001731	-	Group1:29131380-29131619	OK	3.5435	1.26647	-1.48437	2.20334	0.018177	0.036722
XLOC_009737	XM_393127	P7240	GO:0008233; GO:0003824; GO:0004252	mite allergen der f 3-like			IPR001314; IPR018114; IPR001254; IPR009003	Peptidase S1; Peptidase S1, trypsin family, active site; Peptidase S1A, chymotrypsin-type; Trypsin-like cysteine/serine peptidase domain	Apis mellifera serine protease 40 (SP40), mRNA.	409626	XLOC_009737	SP40	Group6:4485592-4489058	OK	251.004	89.9944	-1.4798	2.18982	0	0
XLOC_003728	XM_391943	P2781	GO:0016787	venom carboxylesterase-6-like	FBgn0029690		IPR019826; IPR019819; IPR002018	Carboxylesterase, type B; Carboxylesterase type B, active site; Carboxylesterase type B, conserved site	Apis mellifera venom carboxylesterase-6-like (LOC408395), mRNA.	408395	XLOC_003728	LOC408395	Group12:9694585-9796085	OK	39.5074	14.192	-1.47704	2.18166	0	0
XLOC_010047	NM_001011615	P7501	GO:0009607; GO:0006950	apidaecin precursor					Apis mellifera hymenoptaecin (LOC406142), mRNA.	406142	XLOC_010047	LOC406142	Group6:175045-209125	OK	1436.99	516.557	-1.47605	2.17873	0	0
XLOC_000221	XM_003250573; XM_001122149	P189; P190	GO:0005623; GO:0016021; GO:0006810; GO:0005215	solute carrier family 22 member 8-like			IPR005828; IPR020846; IPR016196	Major facilitator superfamily domain; Major facilitator superfamily domain, general substrate transporter; General substrate transporter	Apis mellifera solute carrier family 22 member 8-like, transcript variant 1 (LOC726412), mRNA.; Apis mellifera solute carrier family 22 member 8-like, transcript variant 2 (LOC726412), mRNA.	726412	XLOC_000221	LOC726412	Group1:8053887-8059173	OK	9.95323	3.58485	-1.47325	2.17047	0	0
TCONS_00021813	XM_396708	P8959	GO:0005623; GO:0016021; GO:0006810	inorganic phosphate cotransporter-like			IPR011701; IPR020846; IPR016196	Major facilitator superfamily domain; Major facilitator superfamily; Major facilitator superfamily domain, general substrate transporter	Apis mellifera putative inorganic phosphate cotransporter-like, transcript variant 1 (LOC413263), mRNA.	413263	XLOC_012120	LOC413263	Group8:13442321-13459792	LOWDATA	40.7098	14.6702	-1.47249	2.16822	1	1
XLOC_014178	NR_034311										XLOC_014178	Mir92b-2	GroupUn432:2311-2405	OK	2.769	1	-1.46937	2.15903	0.260271	0.353031
XLOC_012451	NR_034310										XLOC_012451	Mir92b-1	Group9:7328334-7332418	OK	2.769	1	-1.46937	2.15903	0.339869	0.438324
XLOC_009461	XM_001122458	P7142	GO:0016787; GO:0008152; GO:0003993	venom acid phosphatase acph-1-like			IPR000560	Histidine phosphatase superfamily, clade-2	Apis mellifera venom acid phosphatase Acph-1-like (LOC726737), mRNA.	726737	XLOC_009461	LOC726737	Group5:13402267-13420494	OK	7.26809	2.62883	-1.46715	2.15254	0	0
XLOC_009534											XLOC_009534	-	Group5:502162-502483	OK	3.08206	1.11745	-1.46368	2.14236	0.00208242	0.005191
XLOC_004040											XLOC_004040	-	Group12:3295059-3295240	OK	8.12165	2.95849	-1.45691	2.12259	0.0293216	0.055676
XLOC_002715	XM_623952	P2011	GO:0005506; GO:0016705; GO:0003824; GO:0005488	cytochrome p450 6k1-like			IPR001128; IPR017972; IPR002401	Cytochrome P450, E-class, group I; Cytochrome P450; Cytochrome P450, conserved site	Apis mellifera cytochrome P450 6BD1 (CYP6BD1), mRNA.	551560	XLOC_002715	CYP6BD1	Group11:8178824-8181585	OK	106.633	39.0835	-1.44802	2.09677	0	0
XLOC_012687	XM_003249887; XM_003249888	P9339								100577477	XLOC_012687	LOC100577477	Group9:7141798-7148670	OK	5.89749	2.16743	-1.44412	2.08547	0	0
XLOC_013726											XLOC_013726	-	GroupUn2610:2353-2561	OK	4.94205	1.82597	-1.43645	2.06338	0.0269955	0.05177
XLOC_012132											XLOC_012132	-	Group8:1473629-1473847	OK	3.66374	1.35517	-1.43484	2.05877	0.0372745	0.068752
XLOC_014342											XLOC_014342	LOC100577044	GroupUn51:121517-121612	OK	23.5036	8.71584	-1.43117	2.04825	0.244803	0.336006
XLOC_001892	XM_001122336	P1442								726611	XLOC_001892	LOC726611	Group10:8947802-8949493	OK	75.9305	28.272	-1.42531	2.0315	0	0
XLOC_001343											XLOC_001343	-	Group1:27146530-27146884	OK	10.8198	4.04826	-1.4183	2.01159	0.00145889	0.003749
XLOC_004205	XM_003249623	P3124	GO:0005623; GO:0016021; GO:0006464	uncharacterized protein loc100869413	FBgn0032810		IPR006593; IPR004877	Cytochrome b561, eukaryote; Cytochrome b561/ferric reductase transmembrane		100576555	XLOC_004205	LOC100576555	Group13:4690829-4698740	OK	36.6211	13.7303	-1.41531	2.00311	0	0
TCONS_00025077	XM_397312	P10194	GO:0005856; GO:0005488; GO:0007010; GO:0008270; GO:0007049	s phase cyclin a-associated protein in the endoplasmic reticulum	FBgn0032723	short spindle 3	IPR015880; IPR007087	Zinc finger, C2H2-like; Zinc finger, C2H2	Apis mellifera short spindle 3 (ssp3), mRNA.	413873	XLOC_014382	ssp3	GroupUn54:38751-79802	LOWDATA	2.65044	1.00011	-1.40607	1.97704	1	1
XLOC_005279											XLOC_005279	-	Group14:9351196-9351954	OK	94.2336	35.8561	-1.39402	1.9433	0	0
XLOC_008286	XM_001120251	P6159								725381	XLOC_008286	LOC725381	Group4:11027783-11055574	OK	163.884	62.397	-1.39313	1.9408	0	0
XLOC_008369	NM_001174145	P6238							Apis mellifera apidermin 3 (apd-3), mRNA.	409716	XLOC_008369	apd-3	Group4:1651057-1655627	OK	70.9956	27.0356	-1.39287	1.94008	0	0
TCONS_00017966											XLOC_009978	LOC727375	Group6:16606232-16757007	OK	10.0462	3.8397	-1.38759	1.9254	0	0
XLOC_010531											XLOC_010531	-	Group6:10406133-10406160	OK	6319.11	2418.41	-1.38566	1.92006	0.0276399	0.052876
XLOC_010587											XLOC_010587	-	Group6:15248449-15248662	OK	3.60814	1.38254	-1.38394	1.91529	0.048535	0.086492
XLOC_004572											XLOC_004572	-	Group13:7281794-7282051	OK	2.60757	1	-1.38271	1.91188	0.00129066	0.003353
XLOC_014220											XLOC_014220	LOC100576498	GroupUn45:4029-55284	OK	404.338	155.184	-1.38158	1.90877	0.0780724	0.129629
XLOC_009622											XLOC_009622	-	Group5:9971661-9971853	OK	5.39063	2.07329	-1.37853	1.90035	0.0493816	0.087612
XLOC_014337											XLOC_014337	-	GroupUn5092:53-2134	OK	15.3275	5.9411	-1.36732	1.86956	1.69006e-09	0
XLOC_011011											XLOC_011011	-	Group7:4096955-4174008	OK	4.59395	1.7816	-1.36656	1.86749	0.0116082	0.024619
XLOC_001243	XM_001120032	P1143	GO:0009058; GO:0003824; GO:0005488; GO:0016740	kynurenine alpha-aminoadipate mitochondrial-like			IPR015422; IPR015424; IPR004839; IPR015421	Pyridoxal phosphate-dependent transferase; Aminotransferase, class I/classII; Pyridoxal phosphate-dependent transferase, major region, subdomain 2; Pyridoxal phosphate-dependent transferase, major region, subdomain 1	Apis mellifera kynurenine/alpha-aminoadipate aminotransferase, mitochondrial-like (LOC724239), mRNA.	724239	XLOC_001243	LOC724239	Group1:22651267-22656463	OK	8.44015	3.2738	-1.3663	1.86678	0	0
XLOC_010280	XM_003251527	P7705	GO:0080019				IPR026055	Fatty acyl-CoA reductase		100576895	XLOC_010280	LOC100576895	Group6:15230292-15238018	OK	10.9883	4.27903	-1.36062	1.85127	0	0
XLOC_010777	XM_003250077	P7898	GO:0016787; GO:0008152; GO:0016811; GO:0006807	vanin-like protein 1-like			IPR003010; IPR012101	Biotinidase, eukaryotic; Carbon-nitrogen hydrolase	Apis mellifera vanin-like protein 1-like (LOC100578995), mRNA.	100578995	XLOC_010777	LOC100578995	Group7:5882748-5886881	OK	5.902	2.30119	-1.35882	1.8464	0	0
XLOC_009727	XM_396494	P7231	GO:0008152; GO:0016740	ecdysteroid udp-glucosyltransferase-like	FBgn0040255	Ugt86De	IPR002213	UDP-glucuronosyl/UDP-glucosyltransferase	Apis mellifera UDP-glycosyltransferase (LOC413043), mRNA.	413043	XLOC_009727	LOC413043	Group6:3173355-3177316	OK	293.945	116.62	-1.33373	1.77884	0	0
XLOC_010448											XLOC_010448	-	Group6:5813922-5814027	OK	405.54	162.183	-1.32222	1.74827	6.3378e-08	0
XLOC_001219	XM_397016	P1121	GO:0016020; GO:0005623; GO:0016021; GO:0006810; GO:0005215	facilitated trehalose transporter tret1-like	FBgn0037387		IPR005829; IPR003663; IPR005828; IPR020846; IPR016196	Sugar/inositol transporter; Major facilitator superfamily domain; Sugar transporter, conserved site; Major facilitator superfamily domain, general substrate transporter; General substrate transporter	Apis mellifera facilitated trehalose transporter Tret1-like (LOC413575), mRNA.	413575	XLOC_001219	LOC413575	Group1:22168395-22197519	OK	128.316	51.3267	-1.32192	1.74747	0	0
XLOC_005449	XM_001120999; XM_003250249	P4023					IPR002919	Trypsin Inhibitor-like, cysteine rich domain		725114	XLOC_005449	LOC725114	Group15:6011886-6026368	OK	6.91386	2.77162	-1.31876	1.73913	0	0
TCONS_00009740	XM_393165	P4037	GO:0005623; GO:0005740; GO:0005739; GO:0050789; GO:0008219	bcl2 adenovirus e1b 19 kda protein-interacting protein 3-like	FBgn0037007		IPR010548	BNIP3	Apis mellifera BCL2/adenovirus E1B 19 kDa protein-interacting protein 3-like, transcript variant 1 (LOC409667), mRNA.	409667	XLOC_005461	LOC409667	Group15:6294321-6317544	LOWDATA	31.1687	12.516	-1.31632	1.73271	1	1
XLOC_001577											XLOC_001577	-	Group1:16471203-16611374	OK	2.75196	1.10796	-1.31256	1.72281	6.26461e-07	2e-06
XLOC_007916											XLOC_007916	-	Group3:2646916-2647195	OK	3.31206	1.33911	-1.30645	1.70682	0.00527481	0.012138
XLOC_004181											XLOC_004181	LOC100577964	Group13:3651568-3676587	OK	6.80631	2.75747	-1.30353	1.69919	0	0
TCONS_00014795	XM_003250968	P6149								100576276	XLOC_008277	LOC100576276	Group4:10578787-10598518	OK	2.74363	1.11337	-1.30115	1.69299	1.81255e-12	0
XLOC_001291	XM_001120347	P1186	GO:0030246	isoform c	FBgn0262720		IPR016187; IPR016186; IPR001304	C-type lectin-like; C-type lectin fold; C-type lectin	Apis mellifera C-type lectin 1 (CTL1), mRNA.	725273	XLOC_001291	CTL1	Group1:25710021-25742905	OK	43.4024	17.6722	-1.29629	1.68038	0	0
XLOC_002384											XLOC_002384	-	Group10:1325267-1325510	OK	3.0727	1.25333	-1.29374	1.67375	0.0290052	0.055165
XLOC_006149	XM_001121079	P4583	GO:0009058; GO:0006519; GO:0008152; GO:0006520; GO:0003824; GO:0005488; GO:0004838; GO:0008483; GO:0016740; GO:0019748	tyrosine aminotransferase-like	FBgn0030558		IPR005958; IPR004839; IPR015424; IPR015421; IPR004838; IPR015422; IPR021178; IPR005957	Tyrosine/nicotianamine aminotransferase; Pyridoxal phosphate-dependent transferase, major region, subdomain 2; Aminotransferases, class-I, pyridoxal-phosphate-binding site; Pyridoxal phosphate-dependent transferase; Tyrosine transaminase; Aminotransferase, class I/classII; Tyrosine aminotransferase; Pyridoxal phosphate-dependent transferase, major region, subdomain 1	Apis mellifera tyrosine aminotransferase-like (LOC725204), mRNA.	725204	XLOC_006149	LOC725204	Group16:6183783-6195184	OK	8.4107	3.45413	-1.2839	1.64841	0	0
XLOC_011151	XM_623488	P8231	GO:0016491		FBgn0033158		IPR009078	Ferritin-like superfamily		551089	XLOC_011151	LOC551089	Group7:12477704-12482976	OK	3.34259	1.37791	-1.27849	1.63453	0	0
XLOC_006133											XLOC_006133	-	Group16:5147761-5148524	OK	2.42413	1	-1.27747	1.63192	0.000822951	0.00221
XLOC_003420											XLOC_003420	-	Group11:3185877-3186137	OK	2.41269	1	-1.27064	1.61453	0.00203043	0.005073
XLOC_004586											XLOC_004586	-	Group13:8792639-8792783	OK	12.533	5.22886	-1.26116	1.59053	0.101892	0.16235
XLOC_012745	XM_001122651	P9397	GO:0006629		FBgn0032402		IPR000909; IPR017946	PLC-like phosphodiesterase, TIM beta/alpha-barrel domain; Phospholipase C, phosphatidylinositol-specific , X domain	Apis mellifera serine protease homolog 50 (SPH50), mRNA.	726934	XLOC_012745	SPH50	Group9:9951328-9986876	OK	13.552	5.67228	-1.2565	1.5788	0	0
XLOC_004039											XLOC_004039	-	Group12:3225770-3226089	OK	2.95178	1.23856	-1.25293	1.56982	0.00201633	0.005051
XLOC_000630	XM_001120895	P580			FBgn0036202					724993	XLOC_000630	LOC724993	Group1:27726250-27748944	OK	213.583	89.7522	-1.25078	1.56445	0	0
XLOC_013761											XLOC_013761	LOC552035	GroupUn2724:1088-1614	OK	17.5872	7.39425	-1.25005	1.56263	0	0
XLOC_010105	XM_001121779	P7550	GO:0008152; GO:0016740	ecdysteroid udp-glucosyltransferase-like			IPR002213	UDP-glucuronosyl/UDP-glucosyltransferase	Apis mellifera glucuronosyltransferase (LOC725997), mRNA.	725997	XLOC_010105	LOC725997	Group6:4172871-4176526	OK	26.0687	10.9886	-1.24631	1.5533	0	0
XLOC_008591											XLOC_008591	LOC724889	Group4:11502666-11502835	OK	2.37107	1.00004	-1.24548	1.55121	0.9397	0.957344
XLOC_007901											XLOC_007901	-	Group3:2009046-2009446	OK	3.89812	1.64841	-1.24171	1.54183	7.88057e-06	2.7e-05
XLOC_014186											XLOC_014186	-	GroupUn4370:3-154	OK	16.5584	7.00513	-1.24108	1.54028	0.0466152	0.083483
TCONS_00022658	XM_396222	P9267			FBgn0038893		IPR002804; IPR023572	Archease domain; Archease	Apis mellifera protein archease-like (LOC412769), mRNA.	412769	XLOC_012626	LOC412769	Group9:5461782-5474590	LOWDATA	3.63631	1.53879	-1.24068	1.53928	1	1
XLOC_012922											XLOC_012922	-	Group9:10838053-10838165	OK	25.495	10.7982	-1.23943	1.53618	0.139945	0.211931
XLOC_012260											XLOC_012260	-	Group8:9395337-9395627	OK	2.35227	1	-1.23405	1.52289	0.000526117	0.001456
XLOC_014097											XLOC_014097	-	GroupUn4042:17113-17251	OK	17.6388	7.50773	-1.2323	1.51857	0.079825	0.132148
TCONS_00021000	XM_003249034	P8602								100578113	XLOC_011721	LOC100578113	Group8:63412-66250	LOWDATA	9.24635	3.93966	-1.23081	1.5149	1	1
XLOC_001589											XLOC_001589	-	Group1:17083170-17083435	OK	2.33693	1	-1.22462	1.49968	0.00203043	0.005073
XLOC_007316	XM_623850; XM_003249253	P5410; P5409	GO:0016787; GO:0005515; GO:0006629; GO:0005975	leucine-rich repeat-containing protein 20-like isoform 2; leucine-rich repeat-containing protein 20-like isoform 1	FBgn0030357	Sclp	IPR001611; IPR025875	Leucine-rich repeat; Leucine rich repeat 4	Apis mellifera leucine-rich repeat-containing protein 20-like, transcript variant 2 (LOC551458), mRNA.; Apis mellifera leucine-rich repeat-containing protein 20-like, transcript variant 1 (LOC551458), mRNA.	551458	XLOC_007316	LOC551458	Group3:1714505-1758633	OK	107.5	46.0241	-1.22388	1.49787	0	0
XLOC_002868	XM_001119824	P2148			FBgn0033153	Gadd45				724756	XLOC_002868	LOC724756	Group11:13068597-13082286	OK	92.1171	39.6534	-1.21602	1.47871	0	0
XLOC_013762											XLOC_013762	LOC552035	GroupUn2724:2416-2537	OK	2.32305	1	-1.21602	1.4787	0.181768	0.263784
XLOC_005431	XM_003249735	P4001								100578635	XLOC_005431	LOC100578635	Group15:5148170-5152354	OK	822.735	356.743	-1.20554	1.45333	0	0
XLOC_011655											XLOC_011655	-	Group8:10646113-10648707	OK	11.3652	4.92821	-1.20549	1.4532	0	0
XLOC_005260											XLOC_005260	-	Group14:8354336-8354606	OK	3.15458	1.37178	-1.2014	1.44336	0.0115626	0.024534
XLOC_008464	XR_120086; XM_396568	P6332	GO:0005623; GO:0005215; GO:0006810	proton-coupled amino acid transporter 4-like	FBgn0033760		IPR013057	Amino acid transporter, transmembrane	Apis mellifera proton-coupled amino acid transporter 4-like (LOC413117), mRNA.	413117	XLOC_008464	LOC413117	Group4:5836622-5952070	OK	41.7179	18.1761	-1.19862	1.4367	0	0
TCONS_00001454	XM_625282	P678							Apis mellifera hypothetical LOC552366 (LOC552366), mRNA.	552366	XLOC_000738	LOC552366	Group1:3075290-3313473	OK	15.0484	6.55888	-1.19809	1.43542	0	0
XLOC_001449											XLOC_001449	-	Group1:5777693-5777948	OK	2.79447	1.21933	-1.19649	1.43158	0.0290052	0.055165
XLOC_006335											XLOC_006335	-	Group16:1018221-1018486	OK	2.738	1.19609	-1.1948	1.42755	0.022839	0.044874
XLOC_013903											XLOC_013903	-	GroupUn309:10809-10907	OK	59.6729	26.3104	-1.18144	1.39581	0.0837723	0.13771
XLOC_007962											XLOC_007962	-	Group3:7266997-7267187	OK	4.78779	2.11111	-1.18136	1.39561	0.0932916	0.150955
XLOC_000822	XM_001120613	P755	GO:0008152; GO:0003824	dehydrogenase reductase sdr family member 11-like	FBgn0030073		IPR002347; IPR002198; IPR016040	Short-chain dehydrogenase/reductase SDR; NAD(P)-binding domain; Glucose/ribitol dehydrogenase	Apis mellifera dehydrogenase/reductase SDR family member 11-like (LOC724721), mRNA.	724721	XLOC_000822	LOC724721	Group1:6180181-6183360	OK	356.294	158.024	-1.17292	1.37575	0	0
XLOC_003752	XM_003250918	P2801	GO:0080019; GO:0003824	fatty acyl- reductase cg5065-like			IPR026055; IPR016040; IPR013120	Male sterility, NAD-binding; NAD(P)-binding domain; Fatty acyl-CoA reductase	Apis mellifera putative fatty acyl-CoA reductase CG5065-like (LOC100578329), mRNA.	100578329	XLOC_003752	LOC100578329	Group12:10608256-10611600	OK	44.9556	19.9911	-1.16914	1.3669	0	0
XLOC_012976											XLOC_012976	-	GroupUn1054:6-360	OK	6.21984	2.77389	-1.16497	1.35715	7.68529e-06	2.7e-05
TCONS_00010945	XM_396571	P4567	GO:0005515		FBgn0038195		IPR001623; IPR013026; IPR019734	DnaJ domain; Tetratricopeptide repeat-containing domain; Tetratricopeptide repeat	Apis mellifera dnaJ homolog subfamily B member 14-like (LOC413120), mRNA.	413120	XLOC_006127	LOC413120	Group16:4863451-4895427	LOWDATA	41.7368	18.6685	-1.16071	1.34726	1	1
XLOC_007783											XLOC_007783	LOC100577067	Group3:7954809-7954922	OK	5.86826	2.63801	-1.15348	1.33052	0.470699	0.565278
XLOC_000823	XM_395915	P756	GO:0008152; GO:0003824	dehydrogenase reductase sdr family member 11-like			IPR002347; IPR002198; IPR016040	Short-chain dehydrogenase/reductase SDR; NAD(P)-binding domain; Glucose/ribitol dehydrogenase	Apis mellifera dehydrogenase/reductase SDR family member 11-like (LOC412458), mRNA.	412458	XLOC_000823	LOC412458	Group1:6186588-6190731	OK	337.026	151.686	-1.15177	1.32658	0	0
XLOC_013146											XLOC_013146	-	GroupUn130:49193-49285	OK	43.4246	19.6445	-1.14439	1.30962	0.191506	0.275385
TCONS_00012332	XM_001122524	P5148			FBgn0037126					726803	XLOC_006877	LOC726803	Group2:9381422-9387853	OK	305.241	139.173	-1.13307	1.28385	0	0
XLOC_006201	XM_003249457	P4634	GO:0009607; GO:0006950; GO:0005576	apidaecin			IPR004828	Apidaecin	Apis mellifera apidaecin (Apid73), mRNA.	406115	XLOC_006201	Apid73	Group16:2206649-2209102	OK	38.2767	17.5053	-1.12868	1.27391	0	0
XLOC_005935											XLOC_005935	-	Group15:5049552-5049846	OK	2.5042	1.14708	-1.12638	1.26874	0.0146079	0.03026
XLOC_013948	XR_120669										XLOC_013948	LOC100577993	GroupUn34:124837-129242	OK	77.6046	35.6312	-1.123	1.26113	6.53514e-09	0
XLOC_013596											XLOC_013596	-	GroupUn22:41805-42004	OK	4.25214	1.95398	-1.12177	1.25837	0.0932916	0.150955
XLOC_013857	XM_624677	P9936	GO:0008233; GO:0003824; GO:0019538; GO:0004252; GO:0009056	chymotrypsin-2			IPR001314; IPR018114; IPR001254; IPR009003	Peptidase S1; Peptidase S1, trypsin family, active site; Peptidase S1A, chymotrypsin-type; Trypsin-like cysteine/serine peptidase domain	Apis mellifera serine protease 35 (SP35), mRNA.	552301	XLOC_013857	SP35	GroupUn3:386901-389628	OK	156.146	71.7783	-1.12128	1.25726	0	0
XLOC_003532											XLOC_003532	-	Group11:11939052-12039744	OK	13.1075	6.03142	-1.11982	1.254	0.000897832	0.0024
XLOC_009446	XM_001120546	P7126	GO:0009055; GO:0020037; GO:0005488	cytochrome b5-like	FBgn0036575		IPR001199; IPR018506	Cytochrome b5-like heme/steroid binding domain; Cytochrome b5, heme-binding site	Apis mellifera cytochrome b5 type B-like (LOC724654), mRNA.	724654	XLOC_009446	LOC724654	Group5:13067099-13078238	OK	285.205	131.483	-1.11712	1.24796	0	0
XLOC_010566											XLOC_010566	-	Group6:14566866-14567140	OK	5.25548	2.42663	-1.11487	1.24293	0.0032421	0.007775
XLOC_005392	XM_393237	P3966	GO:0005622; GO:0005215; GO:0006810	alpha-tocopherol transfer			IPR001071; IPR001251; IPR011074	CRAL-TRIO domain; CRAL/TRIO, N-terminal domain; Cellular retinaldehyde binding/alpha-tocopherol transport	Apis mellifera clavesin-1-like (LOC409740), mRNA.	409740	XLOC_005392	LOC409740	Group15:3839121-3843317	OK	18.3831	8.49149	-1.11429	1.24164	0	0
XLOC_004215	XM_001120136	P3133			FBgn0034538		IPR023346; IPR001916; IPR019799	Lysozyme-like domain; Glycoside hydrolase, family 22; Glycoside hydrolase, family 22, conserved site	Apis mellifera lysozyme 2 (Lys-2), mRNA.	724899	XLOC_004215	Lys-2	Group13:5426950-5428041	OK	15.6347	7.24478	-1.10974	1.23152	0	0
TCONS_00022371	XM_003251023	P9131	GO:0000166; GO:0003676	mitochondrial ribonuclease p protein 3-like	FBgn0029858		IPR026318	Mitochondrial ribonuclease P protein 3	Apis mellifera mitochondrial ribonuclease P protein 3-like (LOC100576610), mRNA.	100576610	XLOC_012491	LOC100576610	Group9:9606066-9607445	LOWDATA	23.4643	10.8937	-1.10697	1.22538	1	1
XLOC_007692	XM_624570	P5749	GO:0005623	proton-coupled amino acid transporter 4-like	FBgn0036116		IPR013057	Amino acid transporter, transmembrane	Apis mellifera proton-coupled amino acid transporter 4-like (LOC552193), mRNA.	552193	XLOC_007692	LOC552193	Group3:3678872-3708004	OK	12.6813	5.89238	-1.10578	1.22275	0	0
XLOC_014676											XLOC_014676	-	GroupUn94:19800-20017	OK	3.70307	1.72083	-1.10562	1.22238	0.0676021	0.114338
XLOC_005878											XLOC_005878	-	Group15:9905281-9906761	OK	3.06286	1.42874	-1.10013	1.21029	0.00647603	0.014648
XLOC_014288											XLOC_014288	-	GroupUn488:2-85	OK	243.078	113.571	-1.09783	1.20522	0.0120745	0.025497
XLOC_005443	NM_001011562	P4015			FBgn0039161				Apis mellifera worker-enriched antennal transcript (Wat), mRNA.	406065	XLOC_005443	Wat	Group15:5501121-5522167	OK	187.038	87.4513	-1.09678	1.20293	0	0
XLOC_000087	XM_623297	P67	GO:0004505; GO:0009058; GO:0006519; GO:0008152; GO:0003824; GO:0016714; GO:0005488; GO:0009056; GO:0004497	protein henna-like	FBgn0001208	Henna	IPR019774; IPR019773; IPR001273; IPR018301; IPR005961; IPR002912	Aromatic amino acid hydroxylase, C-terminal; Aromatic amino acid hydroxylase; Tyrosine 3-monooxygenase-like; Phenylalanine-4-hydroxylase, tetrameric form; Aromatic amino acid hydroxylase, iron/copper binding site; ACT domain	Apis mellifera phenylalanine hydroxylase, transcript variant 2 (LOC408622), mRNA.	408622	XLOC_000087	LOC408622	Group1:3335436-3342024	OK	19.2414	9.00867	-1.09483	1.19865	0	0
XLOC_008958	XM_001120140	P6645			FBgn0038198	Niemann-Pick type C-2b	IPR014756; IPR003172	Immunoglobulin E-set; MD-2-related lipid-recognition (ML) domain	Apis mellifera protein NPC2 homolog (LOC725038), mRNA.	725038	XLOC_008958	LOC725038	Group5:9508581-9512081	OK	619.928	290.849	-1.09183	1.19209	0	0
XLOC_007964											XLOC_007964	-	Group3:7524245-7524546	OK	2.13108	1	-1.09159	1.19156	0.000822951	0.00221
XLOC_012034	XM_623493	P8886	GO:0003824; GO:0016884; GO:0050789; GO:0007049	fatty-acid amide hydrolase 2-like	FBgn0037548		IPR020556; IPR000120; IPR023631	Amidase; Amidase, conserved site; Amidase signature domain	Apis mellifera fatty-acid amide hydrolase 2-A-like, transcript variant 2 (LOC551094), mRNA.	551094	XLOC_012034	LOC551094	Group8:10468754-10484381	OK	6.52363	3.06125	-1.09155	1.19149	3.94942e-11	0
XLOC_008469	XM_397526	P6336							Apis mellifera hypothetical LOC408807 (LOC408807), mRNA.	408807	XLOC_008469	LOC408807	Group4:6280948-6282606	OK	22.8551	10.7455	-1.08878	1.18544	0	0
XLOC_006247	XM_393136	P4669	GO:0005783; GO:0009058; GO:0006629; GO:0016021	elongation of very long chain fatty acids protein aael008004-like	FBgn0051522		IPR002076	GNS1/SUR4 membrane protein	Apis mellifera elongation of very long chain fatty acids protein AAEL008004-like (LOC409638), mRNA.	409638	XLOC_006247	LOC409638	Group16:4043907-4081077	OK	112.535	52.9377	-1.08801	1.18376	0	0
XLOC_012734	NM_001011593	P9387	GO:0005549; GO:0005488	general odorant-binding protein lush-like			IPR023316; IPR006170	Pheromone/general odorant binding protein, PBP/GOBP, domain; Pheromone/general odorant binding protein	Apis mellifera odorant binding protein 6 (Obp6), mRNA.	406109	XLOC_012734	Obp6	Group9:9627966-9629547	OK	12.0544	5.67181	-1.08768	1.18305	2.22045e-16	0
XLOC_002499											XLOC_002499	-	Group10:9193425-9193607	OK	7.55493	3.56376	-1.08402	1.1751	0.079825	0.132148
XLOC_006406											XLOC_006406	-	Group16:4214493-4214616	OK	17.3137	8.17815	-1.08207	1.17087	0.192246	0.275554
XLOC_010415											XLOC_010415	-	Group6:1975990-1984080	OK	2.5367	1.2049	-1.07404	1.15357	0.0982531	0.157517
XLOC_013322											XLOC_013322	-	GroupUn162:70167-70187	OK	47186.9	22446.6	-1.07189	1.14895	0.0197236	0.039523
XLOC_013406	XM_001123230	P9700					IPR010629	Insect allergen-related		727522	XLOC_013406	LOC727522	GroupUn18:10419-11572	OK	16.7527	7.97184	-1.07141	1.14792	0	0
XLOC_008358	XR_119771; XM_003249192	P6231	GO:0005623; GO:0007165; GO:0005216; GO:0004970; GO:0005215; GO:0004872; GO:0007267; GO:0006811	ionotropic glutamate receptor-	FBgn0050125	Ionotropic receptor 56a	IPR001638; IPR001320	Extracellular solute-binding protein, family 3; Ionotropic glutamate receptor	Apis mellifera glutamate receptor 1-like (LOC100576135), partial mRNA.	100576135	XLOC_008358	LOC100576135	Group4:1413948-1430416	OK	4.04045	1.92381	-1.07055	1.14608	2.81659e-11	0
XLOC_005416	XM_392084	P3990			FBgn0040279	Osiris 14	IPR012464	Protein of unknown function DUF1676		408538	XLOC_005416	LOC408538	Group15:4604767-4606632	OK	3.37841	1.60906	-1.07012	1.14516	0	0
XLOC_005082	XM_394016	P3789	GO:0003700; GO:0005654; GO:0006350; GO:0003677; GO:0000166; GO:0005634; GO:0050789; GO:0043234	protein lozenge	FBgn0002576	lozenge	IPR012346; IPR000040; IPR008967; IPR013524	Runt domain; Acute myeloid leukemia 1 protein (AML1)/Runt; p53/RUNT-type transcription factor, DNA-binding domain; p53-like transcription factor, DNA-binding		410537	XLOC_005082	LOC410537	Group14:7786315-7830553	OK	4.11138	1.96002	-1.06876	1.14224	0	0
XLOC_005898											XLOC_005898	-	Group15:1729102-1729325	OK	3.4789	1.66105	-1.06653	1.13749	0.0676021	0.114338
XLOC_013536	XM_003251952	P9759	GO:0006519; GO:0008152; GO:0003824; GO:0000166	glucose dehydrogenase						100577337	XLOC_013536	LOC100577337	GroupUn2039:1476-1911	OK	6.42806	3.07244	-1.065	1.13422	3.76481e-08	0
XLOC_012205											XLOC_012205	-	Group8:3949738-3949946	OK	3.81575	1.82597	-1.0633	1.13062	0.0932916	0.150955
XLOC_003545											XLOC_003545	-	Group11:12494328-12494494	OK	7.5445	3.61785	-1.06029	1.12422	0.139945	0.211931
XLOC_010976	XM_003249519	P8081	GO:0016740	calcium calmodulin-dependent protein kinase kinase 2						100577132	XLOC_010976	LOC100577132	Group7:2727242-2729938	OK	7.27027	3.49108	-1.05834	1.12008	0	0
TCONS_00002052	XM_624606	P940					IPR019826; IPR019819; IPR002018	Carboxylesterase, type B; Carboxylesterase type B, active site; Carboxylesterase type B, conserved site	Apis mellifera esterase B1-like (LOC552229), mRNA.	552229	XLOC_001029	LOC552229	Group1:13801284-13809373	LOWDATA	2.17694	1.04597	-1.05745	1.11821	1	1
XLOC_001868	XM_391850	P1416	GO:0004731; GO:0006139; GO:0003824; GO:0016740; GO:0019748	purine nucleoside phosphorylase-like	FBgn0035348		IPR001369; IPR000845; IPR011270; IPR011268	Purine nucleoside phosphorylase; PNP/MTAP phosphorylase; Nucleoside phosphorylase domain; Purine nucleoside phosphorylase I, inosine/guanosine-specific	Apis mellifera purine nucleoside phosphorylase-like (LOC408299), mRNA.	408299	XLOC_001868	LOC408299	Group10:7846627-7860220	OK	159.071	76.4558	-1.05697	1.11719	0	0
XLOC_007530	XM_392268	P5616	GO:0007610	isoform b	FBgn0016926	Pinocchio				408733	XLOC_007530	LOC408733	Group3:11150511-11233058	OK	210.857	101.474	-1.05516	1.11335	0	0
XLOC_013535	XM_001123076	P9758	GO:0006519; GO:0016614; GO:0008152; GO:0003824; GO:0006139; GO:0019748; GO:0000166; GO:0005975; GO:0009056	glucose dehydrogenase			IPR000172	Glucose-methanol-choline oxidoreductase, N-terminal	Apis mellifera glucose dehydrogenase [acceptor]-like (LOC727367), partial mRNA.	727367	XLOC_013535	LOC727367	GroupUn2039:228-794	OK	29.1508	14.0382	-1.05418	1.11129	0	0
XLOC_006805	XM_393575	P5075					IPR002068; IPR008978; IPR001436	HSP20-like chaperone; Alpha crystallin/Hsp20 domain; Alpha crystallin/Heat shock protein	Apis mellifera protein lethal(2)essential for life-like, transcript variant 1 (LOC410087), mRNA.	410087	XLOC_006805	LOC410087	Group2:3347098-3348125	OK	101.566	48.915	-1.05407	1.11106	0	0
XLOC_001290	XM_003251696	P1185								100576662	XLOC_001290	LOC100576662	Group1:25705079-25707086	OK	60.1054	29.0834	-1.0473	1.09684	0	0
XLOC_008904	NR_031518										XLOC_008904	Mir277	Group5:6782027-6963661	OK	123.884	60.006	-1.04581	1.09372	0.0310282	0.058569
TCONS_00006568		P2694									XLOC_003627	LOC409439	Group12:4681684-4705600	OK	17.3509	8.40744	-1.04527	1.09259	0	0
XLOC_014072											XLOC_014072	-	GroupUn3988:564-681	OK	449.954	218.609	-1.04143	1.08457	9.50442e-09	0
XLOC_004454	XM_395085	P3345	GO:0008152; GO:0003824; GO:0005488; GO:0005506; GO:0016705	cytochrome p450 6a2-like			IPR001128; IPR002401; IPR017972	Cytochrome P450, E-class, group I; Cytochrome P450, conserved site; Cytochrome P450	Apis mellifera cytochrome P450 6AS2 (CYP6AS2), mRNA.	411615	XLOC_004454	CYP6AS2	Group13:9595409-9599021	OK	76.7602	37.3126	-1.0407	1.08305	0	0
TCONS_00018527	XM_394621	P7698	GO:0016043; GO:0005737; GO:0005623; GO:0015031; GO:0005488; GO:0006886; GO:0005215; GO:0008565; GO:0005886; GO:0006810; GO:0043234	ap-2 complex subunit alpha-like	FBgn0264855	alpha-Adaptin	IPR017104; IPR013038; IPR015873; IPR011989; IPR002553; IPR003164; IPR013041; IPR008152; IPR016024; IPR009028	Armadillo-type fold; Clathrin adaptor, alpha/beta/gamma-adaptin, appendage, Ig-like subdomain; Armadillo-like helical; Coatomer/calthrin adaptor appendage, C-terminal subdomain; Clathrin alpha-adaptin/coatomer adaptor, appendage, C-terminal subdomain; Clathrin adaptor, alpha-adaptin, appendage, C-terminal subdomain; Adaptor protein complex AP-2, alpha subunit; Clathrin adaptor, alpha-adaptin, app…	Apis mellifera AP-2 complex subunit alpha, transcript variant 1 (alpha-Adaptin), mRNA.	411147	XLOC_010270	alpha-Adaptin	Group6:14611389-14620443	LOWDATA	3.49245	1.70103	-1.03783	1.07709	1	1
XLOC_004538											XLOC_004538	-	Group13:4700022-4700340	OK	6.98305	3.4042	-1.03654	1.07442	0.000150902	0.000451
XLOC_001453											XLOC_001453	-	Group1:5877940-5878152	OK	9.27871	4.53747	-1.03204	1.0651	0.018093	0.036584
XLOC_013741											XLOC_013741	-	GroupUn267:7131-15280	OK	25.1966	12.3266	-1.03145	1.0639	0	0
XLOC_009319	XM_623440	P6992	GO:0006066; GO:0006519; GO:0016614; GO:0008152; GO:0003824; GO:0000166	glucose dehydrogenase			IPR007867; IPR027424; IPR012132; IPR000172	Glucose-methanol-choline oxidoreductase, N-terminal; Glucose-methanol-choline oxidoreductase, C-terminal; Glucose Oxidase, domain 2; Glucose-methanol-choline oxidoreductase	Apis mellifera glucose dehydrogenase 2, transcript variant 1 (Gld2), mRNA.	551044	XLOC_009319	Gld2	Group5:9515203-9749237	OK	5.62681	2.75609	-1.02969	1.06027	0	0
XLOC_004525											XLOC_004525	-	Group13:4036166-4106144	OK	5.11077	2.50731	-1.0274	1.05555	0.0639607	0.109012
XLOC_006316											XLOC_006316	-	Group16:130430-130801	OK	2.54983	1.25257	-1.02551	1.05167	0.00134362	0.003473
XLOC_010655											XLOC_010655	-	Group6:17665036-17665522	OK	2.64731	1.30201	-1.02378	1.04813	2.62689e-05	8.6e-05
XLOC_010973											XLOC_010973	LOC409691	Group7:2680892-2689541	OK	17.7345	8.72639	-1.0231	1.04674	0	0
XLOC_005181											XLOC_005181	-	Group14:1340555-1340638	OK	142.691	70.2727	-1.02186	1.04419	0.0679468	0.114797
XLOC_002723											XLOC_002723	LOC100578610	Group11:8295897-8329742	OK	10.7033	5.28442	-1.01824	1.03682	7.23643e-13	0
XLOC_011769	XM_001122587	P8643	GO:0005623; GO:0005215; GO:0016021; GO:0006810	synaptic vesicle glycoprotein 2b-like			IPR005828; IPR020846; IPR016196	Major facilitator superfamily domain; Major facilitator superfamily domain, general substrate transporter; General substrate transporter	Apis mellifera synaptic vesicle glycoprotein 2C-like (LOC726871), mRNA.	726871	XLOC_011769	LOC726871	Group8:2049592-2066492	OK	77.5751	38.3007	-1.01822	1.03678	0	0
XLOC_002377	NM_001011617	P1888	GO:0006950; GO:0005576; GO:0009607; GO:0009605	abaecin			IPR012524	Abaecin, antimicrobial peptide	Apis mellifera abaecin (LOC406144), mRNA.	406144	XLOC_002377	LOC406144	Group10:12820604-12905893	OK	979.123	484.043	-1.01635	1.03298	0	0
XLOC_002250											XLOC_002250	-	Group10:9366826-9367357	OK	2.35991	1.1677	-1.01507	1.03036	0.0305024	0.057695
XLOC_010027	XM_392398	P7485	GO:0046854; GO:0006629	inositol monophosphatase 2			IPR020550; IPR020583; IPR000760; IPR020552	Inositol monophosphatase, metal-binding site; Inositol monophosphatase, conserved site; Inositol monophosphatase, Lithium-sensitive; Inositol monophosphatase	Apis mellifera inositol-1-(or 4-)monophosphatase (LOC408868), mRNA.	408868	XLOC_010027	LOC408868	Group6:17656371-17659309	OK	87.5441	43.4711	-1.00995	1.02001	0	0
XLOC_004210	XM_623682	P3128	GO:0007165; GO:0016740; GO:0008150; GO:0030234; GO:0016772	uncharacterized protein loc100867435	FBgn0034480		IPR011009; IPR004119; IPR015897	CHK kinase-like; Protein kinase-like domain; Protein of unknown function DUF227		408421	XLOC_004210	LOC408421	Group13:5139826-5269320	OK	391.146	194.281	-1.00956	1.01922	0	0
TCONS_00014542	XM_003249942	P6029								100578905	XLOC_008155	LOC100578905	Group4:4637929-4647968	LOWDATA	4.40251	2.18809	-1.00865	1.01738	1	1
XLOC_001493											XLOC_001493	-	Group1:9424749-9424927	OK	6.17737	3.07099	-1.00829	1.01665	0.139945	0.211931
XLOC_001096	XM_003251578	P1006	GO:0003677; GO:0046982; GO:0005515; GO:0005623; GO:0000786; GO:0005634; GO:0005694; GO:0006996	histone -like	FBgn0053882	His2B:CG33882	IPR009072; IPR000558; IPR007125	Histone H2B; Histone-fold; Histone core	Apis mellifera histone H2B.3-like (LOC725344), mRNA.	725344	XLOC_001096	LOC725344	Group1:16637582-16638518	OK	13.7957	6.86253	-1.00741	1.01487	0	0
XLOC_004453	XM_001122413	P3344	GO:0008152; GO:0003824; GO:0005488; GO:0005506; GO:0016705	probable cytochrome p450 6a14-like			IPR001128; IPR002401; IPR017972	Cytochrome P450, E-class, group I; Cytochrome P450, conserved site; Cytochrome P450	Apis mellifera cytochrome P450 6AS3 (CYP6AS3), mRNA.	726690	XLOC_004453	CYP6AS3	Group13:9590434-9595004	OK	34.408	17.1379	-1.00555	1.01114	0	0
XLOC_005303											XLOC_005303	-	Group15:1102890-1104071	OK	8.72454	4.34757	-1.00487	1.00976	7.20165e-07	3e-06
XLOC_010561											XLOC_010561	-	Group6:13892391-13892685	OK	2.0028	1	-1.00202	1.00404	0.00203043	0.005073
XLOC_012628											XLOC_012628	-	Group9:5506521-5508646	OK	6.76116	3.37604	-1.00194	1.00388	1.11271e-09	0
XLOC_013527											XLOC_013527	-	GroupUn20:169903-170121	OK	3.42158	1.71034	-1.00038	1.00075	0.0932916	0.150955
XLOC_005924											XLOC_005924	-	Group15:4047334-4047436	OK	46.4313	23.2113	-1.00027	1.00054	0.149	0.223095
XLOC_001504											XLOC_001504	-	Group1:10497186-10497369	OK	8.29445	4.14669	-1.00019	1.00037	0.0837723	0.13771
XLOC_006159	XR_120115										XLOC_006159	LOC100578618	Group16:6917500-6918995	OK	30.1945	15.1074	-0.99903	0.998061	0	0
TCONS_00014544	XM_003249944	P6027								100578983	XLOC_008155	LOC100578983	Group4:4637929-4647968	LOWDATA	4.82716	2.4158	-0.998674	0.99735	1	1
XLOC_003972	XM_003250928	P3004	GO:0006915; GO:0004197				IPR001309; IPR002398; IPR015917; IPR011600	Peptidase C14, ICE, catalytic subunit p20; Peptidase C14, caspase precursor p45; Peptidase C14, caspase catalytic; Peptidase C14, caspase precursor p45, core	Apis mellifera caspase-1-like (LOC100576484), mRNA.	100576484	XLOC_003972	LOC100576484	Group12:9880974-10066247	OK	135.077	67.7557	-0.995368	0.990757	0	0
XLOC_009873											XLOC_009873	-	Group6:11583676-11584037	OK	1.99262	1	-0.99467	0.989368	0.00129066	0.003353
XLOC_003654	XM_001120274	P2719	GO:0003993				IPR000560	Histidine phosphatase superfamily, clade-2	Apis mellifera venom acid phosphatase Acph-1-like (LOC724418), mRNA.	724418	XLOC_003654	LOC724418	Group12:6266947-6271025	FAIL	57.7727	29.0447	-0.992113	0.984288	1	1
XLOC_001220	XM_397017	P1122	GO:0016020; GO:0005623; GO:0016021; GO:0006810; GO:0005215	facilitated trehalose transporter tret1-like			IPR005829; IPR003663; IPR005828; IPR020846; IPR016196	Sugar/inositol transporter; Major facilitator superfamily domain; Sugar transporter, conserved site; Major facilitator superfamily domain, general substrate transporter; General substrate transporter	Apis mellifera facilitated trehalose transporter Tret1-2 homolog (LOC413576), mRNA.	413576	XLOC_001220	LOC413576	Group1:22205481-22210108	OK	50.5012	25.3912	-0.991989	0.984042	0	0
XLOC_009578											XLOC_009578	-	Group5:4444634-4444869	OK	3.10478	1.56129	-0.991757	0.983582	0.0676021	0.114338
XLOC_004429	NR_034298										XLOC_004429	Mir87-1	Group13:8468036-8468136	OK	226.954	114.144	-0.991545	0.983161	0.00184139	0.004649
XLOC_012564	XM_392976	P9204			FBgn0039114	Lipid storage droplet-1	IPR004279	Perilipin	Apis mellifera lipid storage droplets surface-binding protein 1, transcript variant 1 (Lsd-1), mRNA.	409465	XLOC_012564	Lsd-1	Group9:910950-927979	OK	179.687	90.5675	-0.988421	0.976976	0	0
XLOC_014093	XM_003252001	P10036								100576911	XLOC_014093	LOC100576911	GroupUn4030:140-856	OK	430.843	217.624	-0.985325	0.970865	0	0
XLOC_005209											XLOC_005209	-	Group14:3449975-3838788	OK	1.9772	1	-0.983456	0.967186	0.00203773	0.00509
TCONS_00002114		P967									XLOC_001055	LOC726824	Group1:14473012-14483987	OK	31.3806	15.9179	-0.979223	0.958878	0	0
XLOC_000414	XM_001120186	P368	GO:0003677; GO:0046982; GO:0009058; GO:0005515; GO:0005623; GO:0005975; GO:0000786; GO:0005634; GO:0005694; GO:0006996; GO:0006464; GO:0005811; GO:0005794; GO:0007010; GO:0016740; GO:0007049	histone h2a	FBgn0053856	His2A:CG33856	IPR009072; IPR007125; IPR002119	Histone H2A; Histone-fold; Histone core	Apis mellifera histone H2A-like (LOC725308), mRNA.	725308	XLOC_000414	LOC725308	Group1:16638672-16639332	OK	11.212	5.68785	-0.979088	0.958613	0	0
XLOC_010792	XM_623666	P7912	GO:0009058; GO:0006519; GO:0008152; GO:0006139; GO:0005488; GO:0016740; GO:0000166; GO:0004478	s-adenosylmethionine synthase-like isoform 2	FBgn0005278	S-adenosylmethionine Synthetase	IPR022631; IPR022630; IPR022629; IPR022636; IPR022628; IPR002133	S-adenosylmethionine synthetase, C-terminal; S-adenosylmethionine synthetase, N-terminal; S-adenosylmethionine synthetase superfamily; S-adenosylmethionine synthetase; S-adenosylmethionine synthetase, central domain; S-adenosylmethionine synthetase, conserved site	Apis mellifera s-adenosylmethionine synthase-like, transcript variant 2 (LOC551102), mRNA.	551102	XLOC_010792	LOC551102	Group7:7535261-7543389	OK	143.736	72.9479	-0.978483	0.957429	0	0
XLOC_006366											XLOC_006366	-	Group16:3220125-3234236	OK	1.96837	1	-0.977001	0.954531	0.000864899	0.002317
XLOC_001303	XM_001121032	P1199	GO:0008233; GO:0006950; GO:0005515; GO:0016787; GO:0009607; GO:0004252; GO:0003824; GO:0003779; GO:0019538; GO:0007010; GO:0009056	partial	FBgn0030051	Serine Protease Immune Response Integrator	IPR001314; IPR001254; IPR018114; IPR009003	Peptidase S1A, chymotrypsin-type; Peptidase S1; Peptidase S1, trypsin family, active site; Trypsin-like cysteine/serine peptidase domain	Apis mellifera serine protease 14 (SP14), mRNA.	725154	XLOC_001303	SP14	Group1:26243951-26257651	OK	5.63825	2.86756	-0.975424	0.951452	0	0
XLOC_014182	XM_001122908	P10100	GO:0005102; GO:0004672; GO:0007165; GO:0009790; GO:0050789; GO:0004872; GO:0005578; GO:0043234	laminin subunit alpha-like			IPR002049	EGF-like, laminin	Apis mellifera laminin subunit alpha-like (LOC727198), partial mRNA.	727198	XLOC_014182	LOC727198	GroupUn4349:408-975	OK	11.0005	5.60067	-0.973898	0.948477	3.75255e-14	0
TCONS_00008544	XM_003250167	P3490	GO:0005576		FBgn0260430		IPR002557	Chitin binding domain		100576595	XLOC_004777	LOC100576595	Group14:7069111-7087968	LOWDATA	26.5849	13.5373	-0.973667	0.948027	1	1
XLOC_012583	XR_119900										XLOC_012583	LOC100577133	Group9:2710987-2898024	OK	11.0699	5.63742	-0.973535	0.94777	0	0
TCONS_00020781	XM_623964	P8506					IPR010562	Haemolymph juvenile hormone binding		551572	XLOC_011606	LOC551572	Group8:9015361-9055312	OK	127.313	64.8628	-0.972917	0.946567	0	0
XLOC_011620											XLOC_011620	-	Group8:9394557-9395125	OK	1.95924	1	-0.970294	0.94147	1.53409e-10	0
XLOC_009568											XLOC_009568	-	Group5:3007547-3007749	OK	15.2454	7.81315	-0.964398	0.930064	0.00972409	0.02103
TCONS_00021814	XM_624248	P8960	GO:0005623; GO:0016021; GO:0006810	inorganic phosphate cotransporter-like	FBgn0034392	Major Facilitator Superfamily Transporter 15	IPR011701; IPR020846; IPR016196	Major facilitator superfamily domain; Major facilitator superfamily; Major facilitator superfamily domain, general substrate transporter	Apis mellifera putative inorganic phosphate cotransporter-like (LOC551863), mRNA.	551863	XLOC_012120	LOC551863	Group8:13442321-13459792	LOWDATA	24.6152	12.6808	-0.956904	0.915665	1	1
XLOC_006846	XM_394360	P5119	GO:0016787; GO:0003824; GO:0006629; GO:0005576	phospholipase a1 member a-like	FBgn0032289		IPR000734; IPR013818	Lipase, N-terminal; Lipase	Apis mellifera phospholipase A1 member A-like (LOC410884), mRNA.	410884	XLOC_006846	LOC410884	Group2:5653880-5656297	OK	5.23969	2.70401	-0.954381	0.910843	0	0
TCONS_00001512	XM_001119894	P702								724632	XLOC_000764	LOC724632	Group1:4642903-4647916	LOWDATA	54.0373	27.92	-0.952657	0.907555	1	1
XLOC_007979											XLOC_007979	-	Group3:8017299-8424399	OK	2.75958	1.43015	-0.948282	0.899239	0.00107188	0.002828
XLOC_013672											XLOC_013672	-	GroupUn245:11207-11422	OK	52.3668	27.1643	-0.946941	0.896697	0.0716021	0.120242
XLOC_000897	XM_003250568	P821	GO:0008152; GO:0003824	uncharacterized protein loc100865893						100576961	XLOC_000897	LOC100576961	Group1:8051580-8053034	OK	14.0425	7.31532	-0.940807	0.885118	0	0
XLOC_005274											XLOC_005274	-	Group14:9177173-9177582	OK	2.31615	1.20683	-0.940509	0.884557	0.0010418	0.002755
XLOC_007136											XLOC_007136	-	Group2:1106653-1106942	OK	3.09985	1.61597	-0.939799	0.883222	0.0176227	0.035726
TCONS_00005886	XM_003250861	P2461								100578120	XLOC_003184	LOC100578120	Group11:11171372-11192749	OK	8.31133	4.33668	-0.938488	0.88076	0	0
XLOC_004456	XM_623424	P3347	GO:0008152; GO:0003824; GO:0005488; GO:0005506; GO:0016705	cytochrome p450 6a2-like	FBgn0033302	Cyp6a14	IPR001128; IPR002401; IPR017972	Cytochrome P450, E-class, group I; Cytochrome P450, conserved site; Cytochrome P450	Apis mellifera cytochrome P450 6AS13, transcript variant 1 (CYP6AS13), mRNA.	551028	XLOC_004456	CYP6AS13	Group13:9709812-9714205	OK	24.8424	12.9656	-0.938116	0.880062	0	0
XLOC_010750	XM_623081	P7874	GO:0009058; GO:0006519; GO:0008152; GO:0006091; GO:0003824; GO:0005811; GO:0008150; GO:0006629; GO:0005975; GO:0005739; GO:0009056	aldehyde dehydrogenase	FBgn0012036	Aldehyde dehydrogenase	IPR016162; IPR016161; IPR016160; IPR016163; IPR015590	Aldehyde dehydrogenase, conserved site; Aldehyde dehydrogenase domain; Aldehyde/histidinol dehydrogenase; Aldehyde dehydrogenase, N-terminal; Aldehyde dehydrogenase, C-terminal	Apis mellifera aldehyde dehydrogenase, transcript variant 1 (Aldh), mRNA.	550687	XLOC_010750	Aldh	Group7:4067942-4077870	OK	221.758	115.778	-0.937625	0.879141	0	0
XLOC_007687	XM_396295	P5745	GO:0004611; GO:0009058; GO:0008152; GO:0016301; GO:0006091; GO:0003824; GO:0004613; GO:0000166; GO:0005975; GO:0005739; GO:0009056	phosphoenolpyruvate carboxykinase	FBgn0034356		IPR008210; IPR008209; IPR013035; IPR018091	Phosphoenolpyruvate carboxykinase, N-terminal; Phosphoenolpyruvate carboxykinase, GTP-utilising; Phosphoenolpyruvate carboxykinase, GTP-utilising, conserved site; Phosphoenolpyruvate carboxykinase, C-terminal	Apis mellifera phosphoenolpyruvate carboxykinase, transcript variant 1 (Pepck), mRNA.	412843	XLOC_007687	Pepck	Group3:3444830-3463874	OK	26.8281	14.0263	-0.93561	0.875366	0	0
XLOC_013774											XLOC_013774	-	GroupUn2752:275-670	OK	4.87933	2.55169	-0.93523	0.874655	9.40879e-05	0.00029
XLOC_002714	XM_397255	P2010	GO:0005623; GO:0008272; GO:0006811; GO:0005215	sodium-independent sulfate anion transporter-like	FBgn0013953	Epidermal stripes and patches	IPR002645; IPR011547	Sulphate transporter; STAS domain	Apis mellifera sodium-independent sulfate anion transporter-like (LOC413816), mRNA.	413816	XLOC_002714	LOC413816	Group11:8165086-8176912	OK	8.38201	4.38355	-0.935197	0.874593	0	0
XLOC_010555											XLOC_010555	-	Group6:13098338-13098777	OK	2.0273	1.06027	-0.935129	0.874466	0.00242144	0.00596
TCONS_00013992	XM_003251111	P5859								100578477	XLOC_007810	LOC100578477	Group3:10019607-10059281	LOWDATA	2.10745	1.10305	-0.934007	0.872369	1	1
XLOC_013424	XR_120735										XLOC_013424	LOC100576698	GroupUn1837:5615-11577	OK	16.64	8.723	-0.931759	0.868175	4.92513e-10	0
XLOC_013680											XLOC_013680	-	GroupUn2473:10893-11535	OK	6.67892	3.50528	-0.930085	0.865058	4.62177e-11	0
XLOC_007116											XLOC_007116	-	Group2:619764-619933	OK	6.60157	3.46474	-0.930062	0.865015	0.192246	0.275554
XLOC_000560	XM_001119901	P511	GO:0008233; GO:0005623; GO:0004252; GO:0003824; GO:0019538; GO:0009056	transmembrane protease serine 9	FBgn0036817		IPR001314; IPR001254; IPR018114; IPR009003	Peptidase S1A, chymotrypsin-type; Peptidase S1; Peptidase S1, trypsin family, active site; Trypsin-like cysteine/serine peptidase domain	Apis mellifera serine protease 24 (SP24), mRNA.	724145	XLOC_000560	SP24	Group1:24690353-24707768	OK	10.4832	5.51049	-0.92782	0.86085	0	0
XLOC_010978	XM_623830	P8083			FBgn0014417		IPR024732; IPR024733; IPR007781; IPR024240	Alpha-N-acetylglucosaminidase, N-terminal; Alpha-N-acetylglucosaminidase, tim-barrel domain; Alpha-N-acetylglucosaminidase; Alpha-N-acetylglucosaminidase, C-terminal	Apis mellifera a-N-acetylglucosaminidase (LOC551437), mRNA.	551437	XLOC_010978	LOC551437	Group7:2746650-2834540	OK	9.76535	5.14001	-0.925901	0.857293	0	0
XLOC_014674											XLOC_014674	LOC100578837	GroupUn94:86896-87126	OK	78.6315	41.4679	-0.923112	0.852136	1.05453e-11	0
TCONS_00020790	XM_001122447	P8509	GO:0008150; GO:0042302; GO:0005618; GO:0005198	cuticle protein	FBgn0033869	Cuticular protein 50Cb	IPR000618	Insect cuticle protein	Apis mellifera cuticular protein 23 (CPR23), mRNA.	726725	XLOC_011612	CPR23	Group8:9078351-9093048	OK	45.2281	23.8717	-0.921918	0.849933	0	0
XLOC_001557											XLOC_001557	-	Group1:14900954-14901252	OK	2.16113	1.14192	-0.920326	0.847	0.0290052	0.055165
XLOC_014516	XM_001123306	P10267	GO:0008152; GO:0003824; GO:0005488; GO:0005506; GO:0016705	probable cytochrome p450 6a14-like			IPR001128; IPR002401; IPR017972	Cytochrome P450, E-class, group I; Cytochrome P450, conserved site; Cytochrome P450	Apis mellifera probable cytochrome P450 6a13-like (LOC727598), partial mRNA.	727598	XLOC_014516	LOC727598	GroupUn676:99-1338	OK	22.7045	12.0132	-0.918358	0.843381	0	0
XLOC_000963	XM_397346	P881	GO:0008152	uncharacterized protein loc100871303	FBgn0036628					413907	XLOC_000963	LOC413907	Group1:11998298-12004190	OK	4.42879	2.34529	-0.917146	0.841157	0	0
XLOC_006656	XM_624451	P4936	GO:0016787; GO:0008152; GO:0003824; GO:0005975; GO:0009056	arylsulfatase j-like	FBgn0033763		IPR024607; IPR017849; IPR000917; IPR017850	Sulfatase; Alkaline-phosphatase-like, core domain; Alkaline phosphatase-like, alpha/beta/alpha; Sulfatase, conserved site	Apis mellifera glucosinolate sulphatase (LOC552073), mRNA.	552073	XLOC_006656	LOC552073	Group2:13287331-13304365	OK	20.2721	10.7454	-0.915776	0.838646	0	0
XLOC_013325											XLOC_013325	-	GroupUn163:9334-9547	OK	6.21628	3.29521	-0.915681	0.838472	0.0651708	0.110799
XLOC_003962	XM_003250924	P2995	GO:0008080				IPR000182; IPR016181	GNAT domain; Acyl-CoA N-acyltransferase		100578911	XLOC_003962	LOC100578911	Group12:9694585-9796085	OK	3.40777	1.80658	-0.91557	0.838268	0	0
XLOC_005910											XLOC_005910	-	Group15:3109906-3110342	OK	1.99879	1.06104	-0.913647	0.834751	0.00282759	0.006858
XLOC_014250	XM_623798	P10129	GO:0009058; GO:0006519; GO:0008152; GO:0003824; GO:0005488; GO:0016740; GO:0019748	tyrosine aminotransferase-like			IPR004839; IPR015424; IPR015422	Pyridoxal phosphate-dependent transferase, major region, subdomain 2; Pyridoxal phosphate-dependent transferase; Aminotransferase, class I/classII	Apis mellifera tyrosine aminotransferase-like (LOC551404), mRNA.	551404	XLOC_014250	LOC551404	GroupUn466:7746-8813	OK	6.73458	3.57642	-0.913072	0.8337	1.72633e-10	0
TCONS_00021496	XM_003250457	P8821	GO:0005515; GO:0008152; GO:0005622; GO:0005488; GO:0016740; GO:0043226	histone-lysine n-methyltransferase mll5	FBgn0036398		IPR001214; IPR019786; IPR011011; IPR019787; IPR001965; IPR013083	Zinc finger, PHD-type; Zinc finger, FYVE/PHD-type; Zinc finger, PHD-type, conserved site; Zinc finger, PHD-finger; Zinc finger, RING/FYVE/PHD-type; SET domain		100577280	XLOC_011959	LOC100577280	Group8:7823123-7846839	LOWDATA	3.11743	1.65602	-0.912637	0.832906	1	1
XLOC_007208											XLOC_007208	-	Group2:8057640-8057927	OK	2.17681	1.15691	-0.911938	0.831631	0.0372745	0.068752
XLOC_001567											XLOC_001567	-	Group1:15347833-15348022	OK	6.73165	3.58354	-0.909575	0.827327	0.11964	0.186403
XLOC_001539											XLOC_001539	-	Group1:13252838-13688462	OK	3.82273	2.03502	-0.90956	0.827299	0.114887	0.180116
TCONS_00019199	XM_003249589	P7870								100577984	XLOC_010747	LOC100577984	Group7:3715818-3730469	OK	10.2476	5.4661	-0.906701	0.822107	1.75063e-07	1e-06
XLOC_004287	XM_001122391	P3198	GO:0005488; GO:0003676	uncharacterized protein loc100871033						726669	XLOC_004287	LOC726669	Group13:1023219-1043318	OK	41.137	21.9921	-0.903451	0.816224	0	0
XLOC_004509											XLOC_004509	-	Group13:2819610-2820205	OK	2.14211	1.14566	-0.90285	0.815138	1.96953e-05	6.6e-05
XLOC_005267											XLOC_005267	-	Group14:8944857-8945174	OK	2.32166	1.24231	-0.902133	0.813844	0.0152261	0.031337
XLOC_005280											XLOC_005280	-	Group14:9407023-9593772	OK	2.5989	1.39085	-0.901934	0.813485	0.0207302	0.041275
XLOC_011622	XM_003250891	P8517								100577953	XLOC_011622	LOC100577953	Group8:9400854-9517600	OK	429.406	229.989	-0.900777	0.811399	0	0
XLOC_013975											XLOC_013975	LOC100578096	GroupUn35:100717-100862	OK	1.86606	1	-0.899992	0.809986	0.181768	0.263784
XLOC_002073	XM_001120742	P1605	GO:0005623; GO:0016491; GO:0008152; GO:0003824	15-hydroxyprostaglandin dehydrogenase			IPR020904; IPR002347; IPR002198; IPR016040	Short-chain dehydrogenase/reductase SDR; NAD(P)-binding domain; Short-chain dehydrogenase/reductase, conserved site; Glucose/ribitol dehydrogenase	Apis mellifera 15-hydroxyprostaglandin dehydrogenase [NAD+]-like (LOC724838), mRNA.	724838	XLOC_002073	LOC724838	Group10:3121775-3124352	OK	178.729	95.7843	-0.899913	0.809843	0	0
XLOC_002175	XM_397430	P1690	GO:0005623; GO:0005886; GO:0007155; GO:0008150	sensory neuron membrane protein 1-like	FBgn0260004	Sensory neuron membrane protein 1	IPR002159	CD36 antigen	Apis mellifera scavenger receptor class B, type 7 (SCR-B7), mRNA.	413995	XLOC_002175	SCR-B7	Group10:6877590-6883664	OK	15.7731	8.45629	-0.899369	0.808865	0	0
XLOC_002630	NM_001098228	P1932			FBgn0034856	yellow-d2	IPR017996; IPR003534; IPR011042	Major royal jelly; Major royal jelly-related; Six-bladed beta-propeller, TolB-like	Apis mellifera yellow-e3 (Y-e3), mRNA.	413894	XLOC_002630	Y-e3	Group11:2553660-2560549	OK	6.77567	3.63623	-0.89792	0.80626	0	0
XLOC_006566	XM_003250729; XM_003250728; XM_003250730	P4850			FBgn0036780					100578730	XLOC_006566	LOC100578730	Group2:8779985-8785855	OK	11.7323	6.29789	-0.897545	0.805587	0	0
XLOC_002095	XM_393358	P1622	GO:0008233; GO:0004222; GO:0008237; GO:0005576; GO:0005488; GO:0006508; GO:0005509; GO:0019538; GO:0009056	matrix metalloproteinase-14-like	FBgn0035049	Matrix metalloproteinase 1	IPR024079; IPR021190; IPR000585; IPR018486; IPR018487; IPR006026; IPR001818; IPR002477; IPR016293	Hemopexin-like domain; Peptidase M10A; Peptidase M10A, metazoans; Peptidase, metallopeptidase; Peptidoglycan binding-like; Metallopeptidase, catalytic domain; Hemopexin-like repeats; Peptidase M10, metallopeptidase; Hemopexin, conserved site	Apis mellifera matrix metalloproteinase-14-like (LOC409868), mRNA.	409868	XLOC_002095	LOC409868	Group10:4083387-4128053	OK	63.4758	34.0827	-0.897167	0.804909	0	0
XLOC_013028	XM_395995	P9489	GO:0005623; GO:0005215; GO:0016021; GO:0006810	organic cation transporter			IPR005829; IPR005828; IPR020846; IPR016196	Major facilitator superfamily domain; Sugar transporter, conserved site; Major facilitator superfamily domain, general substrate transporter; General substrate transporter	Apis mellifera organic cation transporter 1-like, transcript variant 1 (LOC412540), mRNA.	412540	XLOC_013028	LOC412540	GroupUn112:13863-36738	OK	30.6763	16.4741	-0.896925	0.804474	0	0
XLOC_014655	XM_001120841	P10336	GO:0005623; GO:0008152; GO:0003824	phosphatidate phosphatase			IPR000326	Phosphatidic acid phosphatase type 2/haloperoxidase	Apis mellifera putative phosphatidate phosphatase-like (LOC724942), partial mRNA.	724942	XLOC_014655	LOC724942	GroupUn92:5530-56634	OK	78.6151	42.2633	-0.895401	0.801743	0	0
XLOC_005492	XM_625212	P4071	GO:0000003	isoform a	FBgn0037664					552836	XLOC_005492	LOC552836	Group15:7419641-7429608	OK	6.77548	3.64649	-0.893815	0.798905	0	0
XLOC_007946											XLOC_007946	-	Group3:4907528-5058931	OK	5.00978	2.69648	-0.89367	0.798646	0.00249464	0.006123
XLOC_004865	XM_392038	P3582	GO:0003824; GO:0004252		FBgn0036612		IPR001314; IPR018114; IPR001254; IPR009003	Peptidase S1; Peptidase S1, trypsin family, active site; Peptidase S1A, chymotrypsin-type; Trypsin-like cysteine/serine peptidase domain	Apis mellifera serine protease homolog 19 (SPH19), mRNA.	408494	XLOC_004865	SPH19	Group14:9355497-9360453	OK	5.33021	2.87066	-0.89281	0.79711	0	0
XLOC_004216	XM_393452	P3134			FBgn0003065					409962	XLOC_004216	LOC409962	Group13:5438347-5440798	OK	4.68423	2.52627	-0.890803	0.79353	0	0
XLOC_002798	XM_003250862	P2088			FBgn0039109		IPR013024; IPR006840	ChaC-like protein; Butirosin biosynthesis, BtrG-like	Apis mellifera cation transport regulator-like protein 1-like (LOC408369), mRNA.	408369	XLOC_002798	LOC408369	Group11:11558941-11561940	OK	22.7822	12.2921	-0.890176	0.792413	0	0
XLOC_002391											XLOC_002391	-	Group10:2609846-2610092	OK	3.66303	1.97646	-0.890116	0.792306	0.0589186	0.102021
XLOC_007352	XR_119886										XLOC_007352	LOC100579046	Group3:2483399-2490419	OK	32.2346	17.3999	-0.889531	0.791265	0	0
XLOC_007472	XM_001121746	P5566			FBgn0001090	bangles and beads				725960	XLOC_007472	LOC725960	Group3:8017299-8424399	OK	107.423	58.1073	-0.886512	0.785904	0	0
XLOC_008665											XLOC_008665	-	Group4:3244856-3245206	OK	1.84854	1	-0.886385	0.785678	0.000526117	0.001456
TCONS_00001065	XM_394150	P500			FBgn0033240		IPR025714	Methyltransferase domain	Apis mellifera UPF0431 protein C1orf66 homolog (LOC410673), mRNA.	410673	XLOC_000551	LOC410673	Group1:23694708-23843868	LOWDATA	2.90693	1.57342	-0.885595	0.784279	1	1
XLOC_012239											XLOC_012239	-	Group8:7979473-7979769	OK	2.37891	1.28892	-0.884137	0.781698	0.0269955	0.05177
XLOC_014130											XLOC_014130	-	GroupUn4165:682-956	OK	3.82276	2.07267	-0.883124	0.779908	0.0262197	0.050482
XLOC_011623	XM_003250890	P8518								100577915	XLOC_011623	LOC100577915	Group8:9400854-9517600	OK	49.9314	27.0902	-0.882176	0.778234	0	0
XLOC_008633											XLOC_008633	-	Group4:644842-647290	OK	22.4874	12.2035	-0.881822	0.77761	0	0
XLOC_002732	XM_392727	P2027	GO:0008152; GO:0016740	ecdysteroid udp-glucosyltransferase-like			IPR002213	UDP-glucuronosyl/UDP-glucosyltransferase	Apis mellifera glucuronosyltransferase (LOC409203), mRNA.	409203	XLOC_002732	LOC409203	Group11:8572385-8631830	OK	186.633	101.426	-0.879777	0.774008	0	0
XLOC_001206	XM_394160	P1109	GO:0005623; GO:0006810; GO:0005215	sodium-coupled monocarboxylate transporter 2-like	FBgn0250757		IPR019900; IPR001734	Sodium/solute symporter; Sodium/solute symporter, subgroup	Apis mellifera sodium-coupled monocarboxylate transporter 2-like (LOC410683), mRNA.	410683	XLOC_001206	LOC410683	Group1:21790226-21793969	OK	48.1428	26.168	-0.879516	0.773548	0	0
XLOC_009647											XLOC_009647	-	Group5:12213382-12291040	OK	2.81699	1.53293	-0.877859	0.770636	0.126248	0.194948
XLOC_007818	XM_394396	P5867	GO:0005623; GO:0016021; GO:0006810	inorganic phosphate cotransporter-like	FBgn0031307	Major Facilitator Superfamily Transporter 3	IPR011701; IPR020846; IPR016196	Major facilitator superfamily domain; Major facilitator superfamily; Major facilitator superfamily domain, general substrate transporter	Apis mellifera putative inorganic phosphate cotransporter-like (LOC410920), mRNA.	410920	XLOC_007818	LOC410920	Group3:10919011-10972337	OK	16.0247	8.72168	-0.877619	0.770215	0	0
XLOC_001224	NR_031520										XLOC_001224	Mir281	Group1:22275350-22275453	OK	10.1693	5.53729	-0.876966	0.769069	0.525771	0.61804
TCONS_00009609											XLOC_005387	tankyrase	Group15:3783757-3826964	OK	28.5476	15.5608	-0.875453	0.766418	0	0
TCONS_00015956	XM_001122065	P6600	GO:0008152; GO:0003824; GO:0016491	upf0676 isoform 1	FBgn0053099		IPR027443; IPR005123; IPR026992	Isopenicillin N synthase-like; Non-haem dioxygenase N-terminal domain; Oxoglutarate/iron-dependent dioxygenase	Apis mellifera UPF0676 protein C1494.01-like (LOC726318), mRNA.	726318	XLOC_008917	LOC726318	Group5:7228152-7263903	LOWDATA	67.9825	37.0828	-0.874413	0.764598	1	1
XLOC_009004	XR_120375										XLOC_009004	LOC100576870	Group5:10815012-10893733	OK	29.1009	15.8755	-0.874262	0.764334	0	0
XLOC_012515	NM_001098224	P9159	GO:0005230; GO:0005623; GO:0005216; GO:0006811	neuronal acetylcholine receptor subunit alpha-5-like			IPR006202; IPR027361; IPR006201; IPR006029	Nicotinic acetylcholine-gated receptor, transmembrane domain; Neurotransmitter-gated ion-channel transmembrane domain; Neurotransmitter-gated ion-channel; Neurotransmitter-gated ion-channel ligand-binding	Apis mellifera nicotinic acetylcholine receptor alpha9 subunit (nAChRa9), mRNA.	411303	XLOC_012515	nAChRa9	Group9:10549170-10551841	OK	50.8458	27.7447	-0.873916	0.763729	0	0
XLOC_010431											XLOC_010431	-	Group6:3167942-3168291	OK	2.18256	1.19272	-0.87177	0.759983	0.00884228	0.019313
XLOC_001098	XM_396399	P1008	GO:0008652; GO:0005737; GO:0009058; GO:0004349; GO:0006519; GO:0008152; GO:0016301; GO:0004350; GO:0003824	delta-1-pyrroline-5-carboxylate synthase-like	FBgn0037146		IPR001057; IPR001048; IPR019797; IPR020593; IPR016163; IPR005715; IPR016162; IPR005766; IPR016161; IPR000965; IPR015590	Aspartate/glutamate/uridylate kinase; Gamma-glutamyl phosphate reductase GPR, conserved site; Aldehyde dehydrogenase, N-terminal; Glutamate 5-kinase, conserved site; Aldehyde dehydrogenase, C-terminal; Delta l-pyrroline-5-carboxylate synthetase; Gamma-glutamyl phosphate reductase GPR; Glutamate 5-kinase/delta-1-pyrroline-5-carboxylate synthase; Aldehyde dehydrogenase domain; Aldehyde/histidinol d…	Apis mellifera delta-1-pyrroline-5-carboxylate synthase-like (LOC412948), mRNA.	412948	XLOC_001098	LOC412948	Group1:16641402-16660374	OK	80.1825	43.8425	-0.870957	0.758566	0	0
XLOC_000951	XM_392138	P871	GO:0006810; GO:0005622; GO:0005215	alpha-tocopherol transfer			IPR001071; IPR001251; IPR011074	CRAL-TRIO domain; CRAL/TRIO, N-terminal domain; Cellular retinaldehyde binding/alpha-tocopherol transport	Apis mellifera cellular retinaldehyde binding protein (Cralbp), mRNA.	408596	XLOC_000951	Cralbp	Group1:11723468-11729511	OK	103.855	56.8095	-0.870367	0.757539	0	0
XLOC_013683											XLOC_013683	-	GroupUn2477:748-1038	OK	3.39151	1.85588	-0.869823	0.756592	0.0215428	0.042682
XLOC_008394	XM_001122454	P6263	GO:0000003; GO:0009628; GO:0005737; GO:0005623; GO:0009653; GO:0008152; GO:0007165; GO:0005488; GO:0007275; GO:0008150; GO:0003677; GO:0006950; GO:0008270; GO:0050789; GO:0008219	cysteine-rich protein 1			IPR001781	Zinc finger, LIM-type	Apis mellifera cysteine-rich protein 1-like (LOC726733), mRNA.	726733	XLOC_008394	LOC726733	Group4:2967166-2980539	OK	272.536	149.427	-0.867006	0.751699	0	0
XLOC_013897	XM_001122877	P9957	GO:0016717; GO:0003824	acyl- desaturase 1-like	FBgn0039755		IPR015876	Fatty acid desaturase, type 1, core	Apis mellifera acyl-CoA desaturase 1-like (LOC727166), mRNA.	727166	XLOC_013897	LOC727166	GroupUn308:6415-9973	OK	19.6395	10.7705	-0.866676	0.751127	0	0
XLOC_008036											XLOC_008036	-	Group3:12234335-12234520	OK	5.13833	2.8209	-0.865144	0.748474	0.192246	0.275554
XLOC_000783											XLOC_000783	-	Group1:5243612-5245689	OK	3.77579	2.07496	-0.863695	0.745969	5.82229e-05	0.000184
XLOC_013427											XLOC_013427	LOC100576753	GroupUn1853:973-1243	OK	2.11658	1.1661	-0.860042	0.739672	0.0651171	0.110788
XLOC_007489	XM_001120678; XM_003250887	P5580	GO:0005515; GO:0015031; GO:0005634	insulin-like growth factor-binding protein complex acid labile chain			IPR001611; IPR003591; IPR000372	Leucine-rich repeat; Leucine-rich repeat, typical subtype; Leucine-rich repeat-containing N-terminal	Apis mellifera toll-like receptor 13-like, transcript variant 1 (LOC724779), mRNA.; Apis mellifera toll-like receptor 13-like, transcript variant 2 (LOC724779), mRNA.	724779	XLOC_007489	LOC724779	Group3:9125998-9143840	OK	98.7404	54.4215	-0.859464	0.738678	0	0
TCONS_00018662	XM_003251617	P7760			FBgn0029951					100576560	XLOC_010339	LOC100576560	Group6:16860145-16864764	LOWDATA	1.81399	1	-0.859167	0.738168	1	1
XLOC_012093	XM_396664	P8937	GO:0005515		FBgn0058378		IPR007110; IPR003599; IPR003598; IPR013098; IPR013783	Immunoglobulin subtype 2; Immunoglobulin-like fold; Immunoglobulin I-set; Immunoglobulin-like domain; Immunoglobulin subtype	Apis mellifera lachesin-like (LOC413215), mRNA.	413215	XLOC_012093	LOC413215	Group8:12853844-12862682	OK	9.38105	5.17217	-0.85898	0.737847	0	0
XLOC_002237	XM_397488	P1748							Apis mellifera hypothetical LOC408280 (LOC408280), mRNA.	408280	XLOC_002237	LOC408280	Group10:8936556-8942607	OK	20.8918	11.5403	-0.856256	0.733174	0	0
XLOC_005722	XM_624339	P4295	GO:0016020; GO:0005623; GO:0005215; GO:0016021; GO:0006810	facilitated trehalose transporter tret1-like			IPR005829; IPR005828; IPR003663; IPR020846; IPR016196	Sugar/inositol transporter; Major facilitator superfamily domain; Sugar transporter, conserved site; Major facilitator superfamily domain, general substrate transporter; General substrate transporter	Apis mellifera facilitated trehalose transporter Tret1-like (LOC551957), mRNA.	551957	XLOC_005722	LOC551957	Group15:5692763-5703489	OK	15.4462	8.55363	-0.852643	0.727	0	0
XLOC_008179	XM_001121085	P6051	GO:0007155				IPR005428; IPR002159	CD36 antigen; Adhesion molecule CD36	Apis mellifera scavenger receptor class B, type 4 (SCR-B4), mRNA.	725209	XLOC_008179	SCR-B4	Group4:5836622-5952070	OK	16.7715	9.3009	-0.850569	0.723468	0	0
XLOC_010133											XLOC_010133	-	Group6:5874014-5874416	OK	2.69611	1.496	-0.849773	0.722114	0.0924677	0.15009
XLOC_005007	XM_003250019; XM_003250020; XM_003250021; XM_392001	P3716	GO:0008152; GO:0003824; GO:0005488; GO:0005506; GO:0016705	cytochrome p450 9e2			IPR001128; IPR002401; IPR017972	Cytochrome P450, E-class, group I; Cytochrome P450, conserved site; Cytochrome P450	Apis mellifera cytochrome P450 9Q3, transcript variant 2 (CYP9Q3), mRNA.; Apis mellifera cytochrome P450 9Q3, transcript variant 1 (CYP9Q3), mRNA.; Apis mellifera cytochrome P450 9Q3, transcript variant 3 (CYP9Q3), mRNA.; Apis mellifera cytochrome P450 9Q3, transcript variant 4 (CYP9Q3), mRNA.	408453	XLOC_005007	CYP9Q3	Group14:5431777-5466033	OK	88.8182	49.3112	-0.84894	0.720699	0	0
XLOC_004564											XLOC_004564	-	Group13:7144612-7145260	OK	4.45793	2.47658	-0.848025	0.719146	1.05751e-07	0
XLOC_008514											XLOC_008514	Melt	Group4:9245644-9260097	OK	29.7972	16.5565	-0.847779	0.718729	0	0
XLOC_012243											XLOC_012243	-	Group8:8417746-8418111	OK	2.42703	1.34884	-0.847476	0.718216	0.00544713	0.012483
TCONS_00019949	XM_396790	P8195			FBgn0035057		IPR026831; IPR026828	Suppressor APC domain-containing protein 1/2; Adenomatous polyposis coli domain	Apis mellifera protein C9orf140-like (LOC413345), mRNA.	413345	XLOC_011108	LOC413345	Group7:11007706-11054575	OK	1.7991	1	-0.847278	0.71788	7.21183e-14	0
XLOC_004113	XM_393886	P3034	GO:0008233; GO:0005488; GO:0006508; GO:0019538; GO:0004222; GO:0008237; GO:0009056	zinc metalloproteinase nas-13-like	FBgn0030947		IPR024079; IPR001506; IPR006026	Peptidase, metallopeptidase; Peptidase M12A, astacin; Metallopeptidase, catalytic domain	Apis mellifera zinc metalloproteinase nas-13-like (LOC410406), mRNA.	410406	XLOC_004113	LOC410406	Group13:741455-757274	OK	7.84346	4.36162	-0.846626	0.716776	0	0
XLOC_003436											XLOC_003436	-	Group11:5458144-5631065	OK	3.82615	2.13049	-0.844708	0.713532	0.159538	0.236439
XLOC_006417											XLOC_006417	-	Group16:4896646-4897020	OK	2.24128	1.24826	-0.844402	0.713015	0.00510561	0.011783
XLOC_001705											XLOC_001705	-	Group1:27751084-27752024	OK	2.52258	1.4078	-0.841463	0.70806	3.63227e-09	0
XLOC_008316	XM_395102	P6192	GO:0005515; GO:0003824; GO:0006139; GO:0005488; GO:0005829; GO:0005975; GO:0003978; GO:0009056	udp-glucose 4-epimerase	FBgn0035147	UDP-galactose 4'-epimerase	IPR005886; IPR008089; IPR025308; IPR001509; IPR016040	NAD-dependent epimerase/dehydratase; Nucleotide sugar epimerase; NAD(P)-binding domain; UDP-glucose 4-epimerase GalE; UDP-glucose 4-epimerase C-terminal domain	Apis mellifera UDP-glucose 4-epimerase (LOC411633), mRNA.	411633	XLOC_008316	LOC411633	Group4:12353080-12355478	OK	118.506	66.176	-0.84058	0.706575	0	0
XLOC_002012											XLOC_002012	-	Group10:12166914-12167247	OK	4.4606	2.49194	-0.839968	0.705546	0.181427	0.263643
XLOC_011914	XM_623795	P8773	GO:0008168; GO:0009058; GO:0008152; GO:0003824; GO:0016740; GO:0044238	10-formyltetrahydrofolate dehydrogenase	FBgn0032945		IPR005793; IPR016162; IPR016161; IPR009081; IPR016160; IPR016163; IPR011034; IPR002376; IPR001555; IPR015590	Aldehyde dehydrogenase, conserved site; Formyl transferase, C-terminal; Aldehyde dehydrogenase domain; Aldehyde/histidinol dehydrogenase; Phosphoribosylglycinamide formyltransferase, active site; Aldehyde dehydrogenase, N-terminal; Acyl carrier protein-like; Aldehyde dehydrogenase, C-terminal; Formyl transferase, N-terminal; Formyl transferase, C-terminal-like	Apis mellifera aldehyde dehydrogenase 1 family, member L2 (ALDH1L2), mRNA.	551401	XLOC_011914	ALDH1L2	Group8:6649226-6654354	OK	120.305	67.2169	-0.839801	0.705266	0	0
XLOC_012733	NM_001011591	P9386	GO:0005549; GO:0005488	odorant binding protein 2 precursor	FBgn0011283	Odorant-binding protein 28a	IPR023316; IPR006170	Pheromone/general odorant binding protein; Pheromone/general odorant binding protein, PBP/GOBP, domain	Apis mellifera odorant binding protein 2 (Obp2), mRNA.	406103	XLOC_012733	Obp2	Group9:9624297-9625434	OK	24.754	13.8308	-0.839777	0.705225	0	0
XLOC_012258											XLOC_012258	-	Group8:9373247-9373534	OK	2.06983	1.15691	-0.839234	0.704314	0.048535	0.086492
XLOC_008065											XLOC_008065	-	Group4:658089-671803	OK	6.20723	3.47543	-0.836758	0.700164	0	0
XLOC_012472	XM_003249904	P9114								100576161	XLOC_012472	LOC100576161	Group9:8725183-8740261	OK	982.993	550.769	-0.835734	0.698451	0	0
XLOC_006391											XLOC_006391	-	Group16:3796049-3796563	OK	4.1563	2.32921	-0.835459	0.697992	1.71555e-05	5.8e-05
XLOC_005936											XLOC_005936	-	Group15:5051223-5051531	OK	4.10897	2.30283	-0.835369	0.697841	0.0110618	0.023589
XLOC_007971											XLOC_007971	-	Group3:7551450-7551758	OK	2.24922	1.26057	-0.835352	0.697813	0.0264979	0.050976
TCONS_00005371	XM_624608	P2231	GO:0000166; GO:0003676	probable rna-binding protein 19-like	FBgn0036018		IPR012677; IPR000504	Nucleotide-binding, alpha-beta plait; RNA recognition motif domain	Apis mellifera probable RNA-binding protein 19-like (LOC552231), mRNA.	552231	XLOC_002952	LOC552231	Group11:14237727-14275603	LOWDATA	4.57895	2.56644	-0.835248	0.697639	1	1
XLOC_002385											XLOC_002385	-	Group10:1427764-1427996	OK	3.38922	1.90083	-0.834324	0.696097	0.108156	0.171032
XLOC_006287	NM_001011613	P4705	GO:0009607; GO:0006950; GO:0005576	apidaecin			IPR004828	Apidaecin	Apis mellifera apidaecin 1 (Apid1), mRNA.	406140	XLOC_006287	Apid1	Group16:4984478-4988497	OK	43.1528	24.2036	-0.834233	0.695945	0	0
XLOC_010790	XM_003250400	P7910	GO:0005623; GO:0007165; GO:0005488; GO:0008150; GO:0004872; GO:0004984	odorant receptor 170	FBgn0026396	Odorant receptor 22c	IPR004117	Olfactory receptor, Drosophila		100576480	XLOC_010790	LOC100576480	Group7:7494184-7500236	OK	3.50458	1.96626	-0.833784	0.695196	0	0
TCONS_00010290	XM_003250171	P4297					IPR026112	Amnionless	Apis mellifera protein amnionless-like (LOC100577099), partial mRNA.	100577099	XLOC_005723	LOC100577099	Group15:5733889-5907219	OK	5.07555	2.84931	-0.832952	0.693809	2.06282e-11	0
XLOC_000665	XM_003249051	P612			FBgn0035861					100577650	XLOC_000665	LOC100577650	Group1:519889-523562	OK	3.42404	1.92331	-0.83211	0.692407	0.000864482	0.002317
XLOC_002731	XM_392822	P2026	GO:0008152; GO:0016740	udp-glucuronosyltransferase 2b30-like			IPR002213	UDP-glucuronosyl/UDP-glucosyltransferase	Apis mellifera glucuronosyltransferase (LOC409304), mRNA.	409304	XLOC_002731	LOC409304	Group11:8572385-8631830	OK	6.23952	3.50526	-0.831914	0.692081	0	0
XLOC_006132	NR_034280										XLOC_006132	Mir1-1	Group16:5129825-5129908	OK	22.2452	12.5133	-0.830032	0.688953	0.507207	0.600522
XLOC_006250	NR_034319										XLOC_006250	Mir1-2	Group16:4198819-4198902	OK	22.2452	12.5133	-0.830032	0.688953	0.507207	0.600522
TCONS_00015234		P6352									XLOC_008488	LOC100578638	Group4:7509776-7705103	OK	1.77619	1	-0.82879	0.686893	5.22045e-07	2e-06
XLOC_005368	XM_392090	P3941	GO:0005044; GO:0005623; GO:0005507; GO:0008152; GO:0007165; GO:0003824; GO:0005488; GO:0008150; GO:0004872; GO:0006464	lysyl oxidase homolog 2-like	FBgn0034660	lysyl oxidase-like 2	IPR001190; IPR001695; IPR017448; IPR019828	Lysyl oxidase; Speract/scavenger receptor; Speract/scavenger receptor-related; Lysyl oxidase, conserved site	Apis mellifera lysyl oxidase-like 2 (lox2), mRNA.	408544	XLOC_005368	lox2	Group15:3537624-3548803	OK	4.76262	2.6834	-0.827693	0.685076	0	0
XLOC_012254											XLOC_012254	-	Group8:9213605-9213914	OK	3.3786	1.90447	-0.827034	0.683985	0.0165661	0.033769
XLOC_010449											XLOC_010449	-	Group6:5821552-5821770	OK	3.66374	2.06552	-0.826812	0.683618	0.139945	0.211931
XLOC_000181	XM_624148	P148	GO:0016787; GO:0006810; GO:0005622; GO:0005215	alpha-tocopherol transfer	FBgn0037323		IPR001071; IPR001251; IPR011074	CRAL-TRIO domain; CRAL/TRIO, N-terminal domain; Cellular retinaldehyde binding/alpha-tocopherol transport	Apis mellifera alpha-tocopherol transfer protein-like (LOC551761), mRNA.	551761	XLOC_000181	LOC551761	Group1:6963325-6970680	OK	8.06056	4.54725	-0.825886	0.682088	0	0
XLOC_001097	XM_001120132	P1007	GO:0003677; GO:0006950; GO:0046982; GO:0005515; GO:0005576; GO:0000786; GO:0005654; GO:0009605; GO:0005694; GO:0006996; GO:0030246	histone -like	FBgn0053833	His3:CG33833	IPR000164; IPR009072; IPR007125	Histone-fold; Histone H3; Histone core	Apis mellifera histone H3-like (LOC725272), mRNA.	725272	XLOC_001097	LOC725272	Group1:16640688-16641256	OK	19.5359	11.0243	-0.825441	0.681353	0	0
XLOC_007351	XM_394886	P5443	GO:0005623; GO:0016021; GO:0006810	monocarboxylate transporter 12-like	FBgn0033028		IPR011701; IPR020846; IPR016196	Major facilitator superfamily domain; Major facilitator superfamily; Major facilitator superfamily domain, general substrate transporter	Apis mellifera monocarboxylate transporter 12-like (LOC411412), mRNA.	411412	XLOC_007351	LOC411412	Group3:2483399-2490419	OK	69.8511	39.468	-0.823599	0.678315	0	0
XLOC_004571											XLOC_004571	-	Group13:7281381-7281734	OK	1.76831	1	-0.822374	0.676299	0.000822951	0.00221
XLOC_006660	XM_624732	P4942			FBgn0052694					552356	XLOC_006660	LOC552356	Group2:13312968-13541339	OK	75.8741	43.0416	-0.817876	0.668921	0	0
XLOC_011828											XLOC_011828	-	Group8:2929519-2929959	OK	2.59939	1.475	-0.817456	0.668234	0.0966421	0.155294
XLOC_004567											XLOC_004567	-	Group13:7205496-7206117	OK	2.72361	1.5466	-0.816423	0.666547	1.05864e-05	3.6e-05
XLOC_010455											XLOC_010455	-	Group6:5881292-5881620	OK	1.75979	1	-0.8154	0.664877	0.00203043	0.005073
XLOC_014332	XM_001122870	P10170	GO:0005737; GO:0005856; GO:0009653; GO:0008092; GO:0005694; GO:0007275; GO:0003779; GO:0005794; GO:0043234	restin homolog	FBgn0020503	Cytoplasmic linker protein 190	IPR000938	CAP Gly-rich domain	Apis mellifera restin homolog (LOC727159), mRNA.	727159	XLOC_014332	LOC727159	GroupUn5053:1442-11793	OK	18.1843	10.335	-0.815158	0.664483	0	0
XLOC_008190	XR_120089										XLOC_008190	LOC724429	Group4:6517334-6525817	OK	2.92416	1.66216	-0.814963	0.664165	0	0
XLOC_005503	XM_397395	P4082	GO:0016787; GO:0005623; GO:0006139; GO:0005215; GO:0005524; GO:0000166; GO:0006810; GO:0009056	multidrug resistance-associated protein 4-like			IPR011527; IPR027417; IPR003439; IPR017940; IPR017871; IPR001140; IPR003593	P-loop containing nucleoside triphosphate hydrolase; ABC transporter-like; ABC transporter, transmembrane domain, type 1; AAA+ ATPase domain; ABC transporter, transmembrane domain; ABC transporter, integral membrane type 1; ABC transporter, conserved site	Apis mellifera multidrug resistance-associated protein 4-like (LOC413959), mRNA.	413959	XLOC_005503	LOC413959	Group15:7842176-8011231	OK	51.1686	29.1147	-0.813511	0.6618	0	0
XLOC_008586											XLOC_008586	LOC724889	Group4:11500852-11501098	OK	2.34317	1.33363	-0.813101	0.661133	0.169478	0.249112
XLOC_007648	XM_624862	P5713	GO:0005623; GO:0005622; GO:0005215; GO:0006810	sec14-like protein 2-like	FBgn0035146		IPR001251; IPR009038; IPR011074	GOLD; CRAL-TRIO domain; CRAL/TRIO, N-terminal domain	Apis mellifera SEC14-like protein 2-like (LOC552489), mRNA.	552489	XLOC_007648	LOC552489	Group3:2336015-2359994	OK	17.5377	9.98502	-0.812622	0.660355	0	0
XLOC_000372	XM_397119	P331	GO:0006519; GO:0043226; GO:0008152; GO:0005622; GO:0003824; GO:0005488; GO:0005811; GO:0016740; GO:0009056	serine--pyruvate mitochondrial-like	FBgn0014031	Serine pyruvate aminotransferase	IPR024169; IPR020578; IPR015422; IPR015424; IPR000192; IPR015421	Pyridoxal phosphate-dependent transferase; Serine-pyruvate aminotransferase/2-aminoethylphosphonate-pyruvate transaminase; Aminotransferase class-V pyridoxal-phosphate binding site; Aminotransferase, class V/Cysteine desulfurase; Pyridoxal phosphate-dependent transferase, major region, subdomain 2; Pyridoxal phosphate-dependent transferase, major region, subdomain 1	Apis mellifera serine--pyruvate aminotransferase, mitochondrial-like (LOC413678), mRNA.	413678	XLOC_000372	LOC413678	Group1:14333872-14337310	OK	42.2595	24.0666	-0.812243	0.659739	0	0
XLOC_010567											XLOC_010567	-	Group6:14571198-14571916	OK	17.293	9.85375	-0.811443	0.65844	0	0
TCONS_00002049	XM_003251437	P938	GO:0005623; GO:0006810; GO:0008272; GO:0006811; GO:0008271; GO:0005215	prestin-like	FBgn0036770	Prestin	IPR002645; IPR001902; IPR011547	Sulphate transporter; Sulphate anion transporter; STAS domain	Apis mellifera prestin-like (LOC100576446), mRNA.	100576446	XLOC_001028	LOC100576446	Group1:13773538-13797014	OK	1.75403	1	-0.81067	0.657186	5.67428e-32	0
XLOC_002730	XM_001123301	P2025	GO:0008152; GO:0016740	udp-glucuronosyltransferase 2c1-like			IPR002213	UDP-glucuronosyl/UDP-glucosyltransferase	Apis mellifera glucuronosyltransferase (LOC727593), mRNA.	727593	XLOC_002730	LOC727593	Group11:8572385-8631830	OK	74.2581	42.3456	-0.810336	0.656644	0	0
XLOC_001864	XM_003250430	P1412	GO:0008083; GO:0005102; GO:0008283; GO:0005623; GO:0007165; GO:0050789; GO:0040007	vascular endothelial growth factor a-a-like			IPR000072	Platelet-derived growth factor (PDGF)	Apis mellifera vascular endothelial growth factor A-A-like (LOC100579031), mRNA.	100579031	XLOC_001864	LOC100579031	Group10:7809699-7816872	OK	20.3114	11.5914	-0.809235	0.654861	9.09872e-12	0
XLOC_010456											XLOC_010456	-	Group6:5882430-5882852	OK	1.75222	1	-0.809187	0.654784	8.96776e-05	0.000277
TCONS_00014543	XM_003249943	P6028	GO:0000003; GO:0005622; GO:0006139; GO:0016032; GO:0006350; GO:0016740; GO:0003723; GO:0000166; GO:0043234	protein c1orf9-like protein	FBgn0051678		IPR012919; IPR008979	Sad1/UNC-like, C-terminal; Galactose-binding domain-like	Apis mellifera protein osteopotentia-like (LOC100578947), mRNA.	100578947	XLOC_008155	LOC100578947	Group4:4637929-4647968	LOWDATA	1.75201	1	-0.809009	0.654496	1	1
XLOC_005289											XLOC_005289	-	Group14:10171973-10172293	OK	2.37186	1.35508	-0.807645	0.65229	0.0216712	0.0429
XLOC_004046											XLOC_004046	-	Group12:4066261-4066796	OK	2.20075	1.25773	-0.807176	0.651533	0.000167506	0.000498
XLOC_005802	XM_001121121	P4376	GO:0008233; GO:0003824; GO:0004252	trypsin-like protein			IPR001314; IPR018114; IPR001254; IPR009003	Peptidase S1; Peptidase S1, trypsin family, active site; Peptidase S1A, chymotrypsin-type; Trypsin-like cysteine/serine peptidase domain	Apis mellifera trypsin-1-like (LOC725250), mRNA.	725250	XLOC_005802	LOC725250	Group15:7842176-8011231	OK	265.011	151.483	-0.806896	0.651081	0	0
XLOC_014179	XM_001121532	P10097	GO:0000003; GO:0016043; GO:0005102; GO:0005515; GO:0009058; GO:0004871; GO:0015031; GO:0003700; GO:0009607; GO:0009653; GO:0005654; GO:0007165; GO:0030154; GO:0006139; GO:0005764; GO:0005488; GO:0009719; GO:0007275; GO:0019538; GO:0006350; GO:0009790; GO:0008150; GO:0019748; GO:0030528; GO:0006950; GO:0008283; GO:0006810; GO:0005575; GO:0005634; GO:0050789; GO:0006996; GO:0043234; GO:0009056	tumor protein p53-inducible nuclear protein 2-like						725715	XLOC_014179	LOC725715	GroupUn4323:478-1355	OK	15.3258	8.77412	-0.804636	0.647439	0	0
XLOC_007975											XLOC_007975	-	Group3:7949699-7950022	OK	1.94642	1.11567	-0.802903	0.644653	0.0290052	0.055165
XLOC_011776											XLOC_011776	-	Group8:2225465-2229563	OK	3.21451	1.84302	-0.802526	0.644048	0	0
XLOC_008737											XLOC_008737	-	Group4:7507722-7508008	OK	2.29601	1.31681	-0.802083	0.643337	0.0493816	0.087612
XLOC_012321	XM_396719	P8979	GO:0009058; GO:0004383; GO:0020037; GO:0009190; GO:0003824; GO:0006139; GO:0005488	soluble guanylate cyclase 89da-like	FBgn0038436	Guanylyl cyclase at 89Db	IPR011645; IPR011644; IPR024096; IPR001054	Haem NO binding associated; Heme-NO binding; NO signalling/Golgi transport ligand-binding domain; Adenylyl cyclase class-3/4/guanylyl cyclase	Apis mellifera soluble guanylate cyclase 89Da-like (LOC413274), mRNA.	413274	XLOC_012321	LOC413274	Group9:1456645-1470971	OK	2.40004	1.37719	-0.801331	0.642131	0	0
XLOC_000943	NM_001143921	P864	GO:0004930; GO:0016021; GO:0005886; GO:0007165; GO:0004872; GO:0007267; GO:0005488	corazonin receptor	FBgn0036278	GRHRII	IPR017452; IPR000276	GPCR, rhodopsin-like, 7TM; G protein-coupled receptor, rhodopsin-like	Apis mellifera corazonin receptor (Crzr), mRNA.	409042	XLOC_000943	Crzr	Group1:11099219-11200914	OK	10.3194	5.92522	-0.800411	0.640658	0	0
XLOC_000852	XR_120123										XLOC_000852	LOC100578313	Group1:6798265-6802657	OK	2.45804	1.41252	-0.799234	0.638775	1.00157e-09	0
XLOC_012516	NM_001098229	P9160	GO:0005230; GO:0005623; GO:0005216; GO:0006811	neuronal acetylcholine receptor subunit alpha-5-like			IPR006202; IPR006201	Neurotransmitter-gated ion-channel; Neurotransmitter-gated ion-channel ligand-binding	Apis mellifera nicotinic acetylcholine receptor beta2 subunit (nAChRb2), mRNA.	726079	XLOC_012516	nAChRb2	Group9:10552429-10554574	OK	37.3561	21.504	-0.796739	0.634793	0	0
TCONS_00012586	XM_003251246	P5286								100576118	XLOC_007018	LOC100576118	Group2:13312968-13541339	OK	13.0262	7.50068	-0.796323	0.63413	0	0
XLOC_004524											XLOC_004524	-	Group13:4036166-4106144	OK	3.41013	1.96407	-0.79598	0.633584	0.159537	0.236439
XLOC_011691	XM_001122299	P8574	GO:0003993				IPR000560	Histidine phosphatase superfamily, clade-2	Apis mellifera venom acid phosphatase Acph-1-like (LOC726571), mRNA.	726571	XLOC_011691	LOC726571	Group8:12981439-12993076	OK	105.178	60.624	-0.794872	0.631821	0	0
XLOC_008075	XM_394525	P5947	GO:0005623; GO:0016021; GO:0006810	vesicular glutamate transporter 2-like	FBgn0058263	Major Facilitator Superfamily Transporter 17	IPR011701; IPR020846; IPR016196	Major facilitator superfamily domain; Major facilitator superfamily; Major facilitator superfamily domain, general substrate transporter	Apis mellifera vesicular glutamate transporter 2-like (LOC411052), mRNA.	411052	XLOC_008075	LOC411052	Group4:1878794-1914132	OK	137.464	79.2385	-0.79478	0.631675	0	0
TCONS_00014090	XM_394392	P5897	GO:0005623; GO:0015031; GO:0005215; GO:0008565; GO:0035556	translocation protein sec62	FBgn0011584	Translocation protein 1	IPR004728; IPR000591	DEP domain; Translocation protein Sec62	Apis mellifera translocation protein 1 (Trp1), mRNA.	410916	XLOC_007854	Trp1	Group3:12121909-12131018	OK	81.2336	46.844	-0.794212	0.630773	0	0
XLOC_004504											XLOC_004504	-	Group13:2390943-2673163	OK	2.27176	1.31088	-0.793275	0.629285	0.0720455	0.120864
XLOC_014440	XM_003251758	P10228								100576748	XLOC_014440	LOC100576748	GroupUn6:246462-247325	OK	3.6592	2.11206	-0.792877	0.628654	3.06959e-05	0.0001
XLOC_001337	NM_001077819	P1234					IPR005055	Insect pheromone-binding protein A10/OS-D	Apis mellifera chemosensory protein 6 (CSP6), mRNA.	725103	XLOC_001337	CSP6	Group1:27115252-27119833	OK	52.5148	30.3183	-0.792535	0.628112	0	0
XLOC_008013											XLOC_008013	-	Group3:11081033-11111727	OK	11.3777	6.5725	-0.791695	0.626781	0.0352027	0.065481
XLOC_008365	NM_001174144	P6236			FBgn0260479				Apis mellifera apidermin-like (LOC727145), mRNA.	727145	XLOC_008365	LOC727145	Group4:1632716-1633468	OK	114.409	66.0966	-0.791553	0.626556	0	0
TCONS_00018003	NM_001040262	P7462	GO:0005615; GO:0005102; GO:0009653; GO:0007165; GO:0007275; GO:0008150; GO:0050789; GO:0043234	coiled-coil domain-containing protein 75-like	FBgn0264810	partner of burs			Apis mellifera bursicon subunit beta (Pburs), mRNA.	413045	XLOC_009997	Pburs	Group6:16869207-16884002	LOWDATA	3.37531	1.95114	-0.790704	0.625213	1	1
XLOC_001523											XLOC_001523	-	Group1:12342271-12342474	OK	4.04734	2.34086	-0.789935	0.623997	0.192246	0.275554
XLOC_009635											XLOC_009635	-	Group5:11356921-11357194	OK	2.35126	1.36034	-0.789464	0.623253	0.0676021	0.114338
TCONS_00005720	XM_001119879	P2384			FBgn0031146					724580	XLOC_003111	LOC724580	Group11:7589164-7602297	OK	116.195	67.2531	-0.788875	0.622324	0	0
XLOC_009003	XM_392375	P6686	GO:0004721; GO:0006519; GO:0006470; GO:0016311; GO:0004725	dual specificity protein phosphatase 10-like	FBgn0243512	puckered	IPR020422; IPR020417; IPR008343; IPR001763; IPR016130; IPR024950; IPR000387; IPR000340	Mitogen-activated protein (MAP) kinase phosphatase; Protein-tyrosine phosphatase, active site; Protein-tyrosine/Dual specificity phosphatase; Atypical dual specificity phosphatase; Dual specificity phosphatase; Rhodanese-like domain; Dual specificity phosphatase, catalytic domain; Dual specificity phosphatase, subgroup, catalytic domain	Apis mellifera puckered (puc), mRNA.	408844	XLOC_009003	puc	Group5:10815012-10893733	OK	44.4623	25.7376	-0.788705	0.622056	0	0
TCONS_00019922	XM_624265	P8183	GO:0016787; GO:0006629	phospholipase membrane-associated-like			IPR013831; IPR001087	SGNH hydrolase-type esterase domain; Lipase, GDSL	Apis mellifera phospholipase B1, membrane-associated-like (LOC551879), mRNA.	551879	XLOC_011094	LOC551879	Group7:9431547-9457915	OK	34.4556	19.9531	-0.788126	0.621143	0	0
XLOC_012686	XM_001120735	P9338	GO:0016787; GO:0006139; GO:0000166; GO:0009056	uncharacterized protein loc100872714						726629	XLOC_012686	LOC726629	Group9:7139114-7140790	OK	26.0635	15.0934	-0.788113	0.621122	0	0
XLOC_002965	XM_625179	P2247			FBgn0033495				Apis mellifera tubulin-specific chaperone cofactor E-like protein-like (LOC552804), mRNA.	552804	XLOC_002965	LOC552804	Group11:14533284-14546238	OK	52.9815	30.7024	-0.787137	0.619585	0	0
XLOC_012688	XM_001122470	P9340			FBgn0032286					726750	XLOC_012688	LOC726750	Group9:7148872-7158063	OK	48.4582	28.0885	-0.786761	0.618993	0	0
XLOC_004041											XLOC_004041	-	Group12:3295317-3295564	OK	2.97305	1.72347	-0.78663	0.618787	0.101892	0.16235
XLOC_014479	XM_001123051	P10248	GO:0004356; GO:0009058; GO:0006519; GO:0003824; GO:0000166; GO:0005975	glutamine synthetase 2 cytoplasmic			IPR008147; IPR014746; IPR008146; IPR027302	Glutamine synthetase, N-terminal conserved site; Glutamine synthetase/guanido kinase, catalytic domain; Glutamine synthetase, catalytic domain; Glutamine synthetase, beta-Grasp	Apis mellifera glutamine synthetase 2 cytoplasmic-like (LOC727342), partial mRNA.	727342	XLOC_014479	LOC727342	GroupUn622:0-997	OK	163.406	94.7298	-0.786571	0.618694	0	0
XLOC_003477											XLOC_003477	-	Group11:8920899-8921213	OK	2.36689	1.37221	-0.786492	0.61857	0.0279397	0.053398
XLOC_007248											XLOC_007248	-	Group2:12197105-12197395	OK	2.24825	1.30513	-0.784605	0.615605	0.0493816	0.087612
XLOC_005987											XLOC_005987	-	Group15:9892133-9905077	OK	5.57101	3.23476	-0.78428	0.615095	0.172924	0.253383
XLOC_005287											XLOC_005287	-	Group14:10057213-10057805	OK	2.10083	1.22017	-0.783876	0.614462	7.48828e-05	0.000233
TCONS_00016524		P6880									XLOC_009209	LOC726653	Group5:4938200-4942186	OK	4.61654	2.68169	-0.78367	0.614139	1.03072e-05	3.5e-05
XLOC_000901	XM_397512	P825							Apis mellifera hypothetical LOC408608 (LOC408608), mRNA.	408608	XLOC_000901	LOC408608	Group1:8767766-8768980	OK	1724.04	1001.52	-0.783602	0.614032	0	0
TCONS_00008720	XM_001122945	P3577	GO:0000003; GO:0016043; GO:0046907; GO:0005515; GO:0005623; GO:0009653; GO:0030154; GO:0007275; GO:0009790; GO:0007010; GO:0005886; GO:0006810; GO:0050789; GO:0003779	protein enabled	FBgn0000578	enabled	IPR000156; IPR011993; IPR014885; IPR000697	Ran binding domain; EVH1; VASP tetramerisation; Pleckstrin homology-like domain		727235	XLOC_004860	LOC727235	Group14:9313751-9334079	LOWDATA	5.08961	2.96259	-0.780696	0.609486	1	1
XLOC_004635	XM_395473	P3361	GO:0005623; GO:0005215; GO:0016021; GO:0006810	facilitated trehalose transporter tret1-like			IPR005828; IPR020846; IPR016196	Major facilitator superfamily domain; Major facilitator superfamily domain, general substrate transporter; General substrate transporter	Apis mellifera facilitated trehalose transporter Tret1-like (LOC412007), mRNA.	412007	XLOC_004635	LOC412007	Group14:590307-593645	OK	4.85615	2.82671	-0.780689	0.609475	4.51328e-12	0
XLOC_007275											XLOC_007275	-	Group2:14802705-14803041	OK	1.71735	1	-0.780182	0.608684	0.00203043	0.005073
XLOC_004730	XM_393969	P3445	GO:0008152; GO:0003824; GO:0005488; GO:0004497; GO:0005506; GO:0016705	cytochrome p450 9e2			IPR001128; IPR002402; IPR017972	Cytochrome P450, E-class, group II; Cytochrome P450, conserved site; Cytochrome P450	Apis mellifera cytochrome P450 9R1 (CYP9R1), mRNA.	410490	XLOC_004730	CYP9R1	Group14:5466301-5469687	OK	124.489	72.5181	-0.779605	0.607784	0	0
XLOC_011722	NM_001011568; XR_119708	P8604	GO:0007165; GO:0005216; GO:0005886; GO:0006810; GO:0004872; GO:0006811; GO:0043234	potassium sodium hyperpolarization-activated cyclic nucleotide-gated channel 4-like	FBgn0263397	I[[h]] channel	IPR005821; IPR013621	Ion transport domain; Ion transport N-terminal	Apis mellifera hyperpolarization-activated ion channel (Amih), mRNA.	406072	XLOC_011722	Amih	Group8:66327-193821	OK	20.3945	11.8938	-0.77797	0.605237	0	0
XLOC_014521											XLOC_014521	-	GroupUn7:119819-119994	OK	7.97532	4.65381	-0.77713	0.603931	0.197428	0.280713
TCONS_00014797	XM_003250947	P6150	GO:0006259; GO:0003677; GO:0006950; GO:0000166	uncharacterized protein loc100864196						100576894	XLOC_008277	LOC100576894	Group4:10578787-10598518	LOWDATA	4.57061	2.66741	-0.776947	0.603647	1	1
XLOC_005191											XLOC_005191	-	Group14:2458070-2458414	OK	1.88276	1.0996	-0.775877	0.601985	0.022839	0.044874
XLOC_004458	XR_120393										XLOC_004458	LOC100577055	Group13:9725305-9728697	OK	16.3963	9.57631	-0.775829	0.601911	0	0
XLOC_013263	XM_397335	P9627	GO:0005623; GO:0008272; GO:0005215; GO:0006810; GO:0006811	sulfate transporter			IPR011547	Sulphate transporter	Apis mellifera solute carrier family 26 member 6-like (LOC413896), partial mRNA.	413896	XLOC_013263	LOC413896	GroupUn1543:2355-4365	OK	6.3367	3.70131	-0.775696	0.601704	0	0
XLOC_011363	XM_001121757	P8286			FBgn0035949					725973	XLOC_011363	LOC725973	Group8:1621891-1623287	OK	124.577	72.7837	-0.77535	0.601168	0	0
TCONS_00014848	XM_001120680	P6175	GO:0016740; GO:0016772	uncharacterized protein loc100870029	FBgn0051099		IPR011009; IPR004119; IPR015897	CHK kinase-like; Protein kinase-like domain; Protein of unknown function DUF227		724781	XLOC_008300	LOC724781	Group4:11521293-11532848	OK	16.9107	9.88044	-0.775289	0.601073	0	0
TCONS_00007424	XM_623928	P3039	GO:0004733; GO:0009058; GO:0008152; GO:0003824; GO:0010181; GO:0016638	pyridoxamine 5 -phosphate oxidase			IPR012349; IPR019576; IPR000659	Pyridoxine 5'-phosphate oxidase, dimerisation, C-terminal; FMN-binding split barrel; Pyridoxamine 5'-phosphate oxidase	Apis mellifera pyridoxine/pyridoxamine 5'-phosphate oxidase-like (LOC551533), mRNA.	551533	XLOC_004121	LOC551533	Group13:1008324-1022811	OK	80.8826	47.2665	-0.775011	0.600642	0	0
XLOC_010056											XLOC_010056	LOC100578470	Group6:596034-596188	OK	8.88592	5.19344	-0.774831	0.600363	0.257667	0.35065
XLOC_002000	XM_393670	P1543			FBgn0031327		IPR019819; IPR002018	Carboxylesterase, type B; Carboxylesterase type B, conserved site	Apis mellifera esterase E4-like (LOC410187), mRNA.	410187	XLOC_002000	LOC410187	Group10:11848798-11854411	OK	36.0062	21.0508	-0.77437	0.599649	0	0
XLOC_009749	XM_003249800	P7252								100578753	XLOC_009749	LOC100578753	Group6:4724601-4731304	OK	117.186	68.5528	-0.773513	0.598322	0	0
XLOC_011871	XM_003249831	P8729								100577150	XLOC_011871	LOC100577150	Group8:4521805-4551173	OK	7.36386	4.3118	-0.772172	0.59625	0	0
XLOC_010310	NM_001170974	P7733	GO:0004356; GO:0009058; GO:0006519; GO:0003824; GO:0000166; GO:0005975	glutamine synthetase	FBgn0001145	Glutamine synthetase 2	IPR008147; IPR014746; IPR027302; IPR008146	Glutamine synthetase, N-terminal conserved site; Glutamine synthetase/guanido kinase, catalytic domain; Glutamine synthetase, catalytic domain; Glutamine synthetase, beta-Grasp	Apis mellifera glutamine synthetase (GlnS), mRNA.	410066	XLOC_010310	GlnS	Group6:16367672-16391115	OK	270.136	158.315	-0.770888	0.594268	0	0
XLOC_004742	XM_623943	P3458	GO:0005623; GO:0005215; GO:0006810	protein malvolio-like	FBgn0011672	Malvolio	IPR001046	Natural resistance-associated macrophage like	Apis mellifera malvolio (Mvl), mRNA.	494509	XLOC_004742	Mvl	Group14:6024748-6030206	OK	1101.69	645.824	-0.770505	0.593678	0	0
XLOC_010551											XLOC_010551	-	Group6:13096365-13096956	OK	2.20398	1.29431	-0.767925	0.589709	8.47466e-05	0.000262
XLOC_002428											XLOC_002428	-	Group10:4594967-4601219	OK	2.27163	1.33911	-0.762454	0.581336	0.0965735	0.155267
XLOC_006142	XM_001121565	P4576	GO:0016787; GO:0003824; GO:0006629; GO:0004553; GO:0005975; GO:0004565; GO:0043234; GO:0009056	beta-galactosidase-like	FBgn0001089	beta galactosidase	IPR019801; IPR017853; IPR008979; IPR001944; IPR026283; IPR013781	Glycoside hydrolase, family 35, conserved site; Glycoside hydrolase, catalytic domain; Galactose-binding domain-like; Beta-galactosidase 1-like; Glycoside hydrolase, family 35; Glycoside hydrolase, superfamily	Apis mellifera beta-galactosidase (LOC725756), mRNA.	725756	XLOC_006142	LOC725756	Group16:5971781-5977404	OK	168.04	99.111	-0.761688	0.580169	0	0
XLOC_003958	XM_393860	P2991	GO:0008233; GO:0006508; GO:0019538; GO:0004222; GO:0008237; GO:0009056	membrane metallo-endopeptidase-like 1-like	FBgn0027570	Neprilysin 2	IPR024079; IPR018497; IPR000718; IPR008753	Peptidase M13; Peptidase M13, N-terminal domain; Peptidase M13, C-terminal domain; Metallopeptidase, catalytic domain	Apis mellifera neprilysin 2 (Nep2), mRNA.	410380	XLOC_003958	Nep2	Group12:9282267-9300057	OK	158.309	93.4232	-0.760891	0.578955	0	0
XLOC_002519											XLOC_002519	-	Group10:10375679-10375889	OK	3.73	2.20123	-0.760866	0.578917	0.192246	0.275554
XLOC_005242											XLOC_005242	-	Group14:6932627-6932979	OK	6.79928	4.02428	-0.756651	0.572521	0.0010173	0.002698
XLOC_003925	XM_003250556	P2955								100577193	XLOC_003925	LOC100577193	Group12:8370981-8373559	OK	5.44662	3.22575	-0.755727	0.571123	3.63414e-09	0
XLOC_003385											XLOC_003385	-	Group11:1277034-1277320	OK	28.4323	16.8405	-0.755596	0.570925	1.49792e-06	6e-06
XLOC_004322	NM_001011654	P3237	GO:0006139; GO:0003723; GO:0005509	troponin c-like			IPR002048; IPR018247; IPR011992	EF-hand domain; EF-hand-like domain; EF-Hand 1, calcium-binding site	Apis mellifera troponin C type IIb (TpnCIIb), mRNA.	494501	XLOC_004322	TpnCIIb	Group13:2039772-2074169	OK	46.3066	27.44	-0.754937	0.56993	0	0
XLOC_004960	XM_393963	P3672	GO:0016787; GO:0004555; GO:0003824; GO:0005975	low quality protein: trehalase-like			IPR008928; IPR018232; IPR001661	Glycoside hydrolase, family 37, conserved site; Glycoside hydrolase, family 37; Six-hairpin glycosidase-like	Apis mellifera trehalase (LOC410484), mRNA.	410484	XLOC_004960	LOC410484	Group14:4200059-4237405	OK	26.7551	15.8549	-0.754885	0.569851	0	0
XLOC_002724	XM_003250409	P2020								100578610	XLOC_002724	LOC100578610	Group11:8295897-8329742	OK	4.13674	2.45404	-0.753336	0.567515	1.11804e-05	3.8e-05
XLOC_006742	XM_624075	P5023	GO:0016787; GO:0009058; GO:0006519; GO:0008152; GO:0003824; GO:0006629	alkaline phosphatase 4-like	FBgn0016123	Alkaline phosphatase 4	IPR001952; IPR017849; IPR017850; IPR018299	Alkaline phosphatase, active site; Alkaline-phosphatase-like, core domain; Alkaline phosphatase; Alkaline phosphatase-like, alpha/beta/alpha	Apis mellifera alkaline phosphatase 4-like (LOC551687), mRNA.	551687	XLOC_006742	LOC551687	Group2:15441060-15450318	OK	17.4186	10.3393	-0.752496	0.56625	0	0
XLOC_012735	NM_001171044	P9388	GO:0005549; GO:0005488	odorant binding protein 8			IPR023316; IPR006170	Pheromone/general odorant binding protein; Pheromone/general odorant binding protein, PBP/GOBP, domain	Apis mellifera odorant binding protein 8 (Obp8), mRNA.	100328592	XLOC_012735	Obp8	Group9:9635424-9757712	OK	3.52294	2.09236	-0.751649	0.564976	7.88055e-06	2.7e-05
XLOC_008288	XM_003250952	P6161	GO:0003700; GO:0005654; GO:0006350; GO:0003677; GO:0050789; GO:0043234	ccaat enhancer-binding protein	FBgn0005638	slow border cells	IPR004827	Basic-leucine zipper domain	Apis mellifera slow border cells (slbo), mRNA.	411207	XLOC_008288	slbo	Group4:11066016-11071071	OK	22.2611	13.2287	-0.750854	0.563782	0	0
XLOC_012028	XM_001121135	P8880	GO:0000003; GO:0009058; GO:0005515; GO:0009653; GO:0008152; GO:0007165; GO:0030154; GO:0006350; GO:0007275; GO:0009790; GO:0008150; GO:0019748; GO:0003677; GO:0006950; GO:0006810; GO:0005575; GO:0050789; GO:0006996; GO:0005773; GO:0009056	isoform g	FBgn0035542					725263	XLOC_012028	LOC725263	Group8:10143502-10162918	OK	49.2994	29.3005	-0.750645	0.563468	0	0
XLOC_006398											XLOC_006398	-	Group16:3839187-3839501	OK	2.09969	1.24814	-0.750398	0.563097	0.0363654	0.067305
XLOC_008088	XM_003249318; XM_003249317	P5962; P5961	GO:0005623; GO:0016021; GO:0006810	proton-coupled folate transporter-like	FBgn0030576		IPR011701; IPR016196	Major facilitator superfamily; Major facilitator superfamily domain, general substrate transporter	Apis mellifera proton-coupled folate transporter-like, transcript variant 1 (LOC100578557), mRNA.; Apis mellifera proton-coupled folate transporter-like, transcript variant 2 (LOC100578557), mRNA.	100578557	XLOC_008088	LOC100578557	Group4:2633244-2645738	OK	17.4956	10.4132	-0.748576	0.560366	0	0
XLOC_001704											XLOC_001704	-	Group1:27749991-27750894	OK	3.25787	1.94034	-0.747623	0.55894	3.94966e-08	0
XLOC_009920	XM_393207	P7399	GO:0016787; GO:0003824; GO:0006629; GO:0005975; GO:0004348	glucosylceramidase-like	FBgn0051414		IPR017853; IPR001139; IPR013781; IPR013780	Glycoside hydrolase, catalytic domain; Glycosyl hydrolase, family 13, all-beta; Glycoside hydrolase, family 30; Glycoside hydrolase, superfamily	Apis mellifera glucocerebrosidase, transcript variant 1 (LOC409708), mRNA.	409708	XLOC_009920	LOC409708	Group6:15412611-15418930	OK	59.6019	35.5007	-0.747511	0.558773	0	0
XLOC_004729	XM_001121448	P3444	GO:0008152; GO:0003824; GO:0005488; GO:0005506; GO:0016705	cytochrome p450 9e2			IPR001128; IPR002401; IPR017972	Cytochrome P450, E-class, group I; Cytochrome P450, conserved site; Cytochrome P450	Apis mellifera cytochrome P450 9S1 (CYP9S1), mRNA.	725621	XLOC_004729	CYP9S1	Group14:5431777-5466033	OK	22.6741	13.5071	-0.747327	0.558498	0	0
XLOC_013271											XLOC_013271	-	GroupUn1556:7448-7706	OK	33.4693	19.9452	-0.746797	0.557706	8.40719e-06	2.9e-05
TCONS_00002233	XM_003251571	P1019	GO:0003677; GO:0006950; GO:0046982; GO:0005515; GO:0005576; GO:0000786; GO:0005654; GO:0009605; GO:0005694; GO:0006996; GO:0030246	histone -like	FBgn0053833	His3:CG33833	IPR000164; IPR009072; IPR007125	Histone-fold; Histone H3; Histone core	Apis mellifera histone H3-like, transcript variant 1 (LOC726542), mRNA.	726542	XLOC_001109	LOC726542	Group1:17306420-17326330	OK	11.4307	6.81326	-0.746497	0.557258	1.44329e-14	0
XLOC_009131	XM_001122631	P6810	GO:0003824	transcription factor sox-14	FBgn0005612	Sox box protein 14	IPR009071	High mobility group (HMG) box domain	Apis mellifera Sox box protein 14 (Sox14), mRNA.	726914	XLOC_009131	Sox14	Group5:13771397-13808969	OK	15.9325	9.49936	-0.74607	0.55662	0	0
XLOC_007035	NM_001011590	P5302	GO:0005549; GO:0005488	pheromone-binding protein 1			IPR023316; IPR006170	Pheromone/general odorant binding protein, PBP/GOBP, domain; Pheromone/general odorant binding protein	Apis mellifera odorant binding protein 1 (Obp1), mRNA.	406102	XLOC_007035	Obp1	Group2:14063466-14097627	OK	14.633	8.73202	-0.744838	0.554784	0	0
XLOC_004233	XM_393948	P3150	GO:0046983; GO:0005515; GO:0006350; GO:0003677; GO:0005634; GO:0050789	protein hairy-like	FBgn0001168	hairy	IPR003650; IPR011598	Orange; Myc-type, basic helix-loop-helix (bHLH) domain	Apis mellifera hairy (h), mRNA.	410468	XLOC_004233	h	Group13:7060501-7064418	OK	13.2261	7.89715	-0.743984	0.553512	0	0
XLOC_008372	XM_394526	P6241	GO:0005515; GO:0005044; GO:0005509		FBgn0052702		IPR001190; IPR000152; IPR024731; IPR000859; IPR001881; IPR009030; IPR000742; IPR018097; IPR013032	EGF-type aspartate/asparagine hydroxylation site; EGF-like calcium-binding; Insulin-like growth factor binding protein, N-terminal; EGF-like, conserved site; CUB domain; Speract/scavenger receptor; Epidermal growth factor-like domain; EGF domain, merozoite surface protein 1-like; EGF-like calcium-binding, conserved site	Apis mellifera cubilin (intrinsic factor-cobalamin receptor) (CUBN), mRNA.	411053	XLOC_008372	CUBN	Group4:1878794-1914132	OK	10.0792	6.01853	-0.743902	0.55339	0	0
XLOC_009809	XM_003250355	P7310	GO:0008430				IPR007671	Selenoprotein P, N-terminal		100577712	XLOC_009809	LOC100577712	Group6:7468937-7475513	OK	10.8475	6.48197	-0.742862	0.551844	0	0
XLOC_008455	XM_001122158	P6323	GO:0006508; GO:0004222; GO:0008237				IPR024079; IPR000718; IPR018497; IPR008753	Peptidase M13; Peptidase M13, N-terminal domain; Peptidase M13, C-terminal domain; Metallopeptidase, catalytic domain	Apis mellifera membrane metallo-endopeptidase-like 1-like (LOC726421), mRNA.	726421	XLOC_008455	LOC726421	Group4:5012438-5110336	OK	26.1984	15.6595	-0.742441	0.551219	0	0
XLOC_006376											XLOC_006376	-	Group16:3270797-3280726	OK	2.32145	1.38763	-0.742402	0.551161	0.048915	0.087031
XLOC_007006	NM_001098232	P5274	GO:0001607; GO:0005623; GO:0007165; GO:0005488; GO:0016740; GO:0004930; GO:0016021; GO:0004872; GO:0007267	neuropeptides capa receptor-like	FBgn0037100	capa receptor	IPR017452; IPR005390; IPR000276	G protein-coupled receptor, rhodopsin-like; GPCR, rhodopsin-like, 7TM; Neuromedin U receptor	Apis mellifera capa receptor-like GPCR (LOC726393), mRNA.	726393	XLOC_007006	LOC726393	Group2:13115901-13119966	OK	22.1669	13.2628	-0.741022	0.549114	0	0
XLOC_004522											XLOC_004522	-	Group13:3725794-3726032	OK	3.02428	1.80973	-0.74082	0.548814	0.139945	0.211931
TCONS_00010264	XM_394098	P4290	GO:0005515				IPR003341; IPR000742; IPR013032	EGF-like, conserved site; Cysteine rich repeat, tripleX; Epidermal growth factor-like domain	Apis mellifera nimrod C2 (NimC2), mRNA.	410621	XLOC_005716	NimC2	Group15:5295088-5310135	OK	7.95215	4.75861	-0.740805	0.548792	0	0
TCONS_00021362		P8756; P8757									XLOC_011897	p38b	Group8:6364401-6371511	OK	11.95	7.16008	-0.738963	0.546066	1.76391e-08	0
XLOC_001791	XM_397188	P1340	GO:0005615; GO:0004867	serine protease inhibitor 5	FBgn0028984	Serpin 88Ea	IPR023795; IPR000215; IPR023796	Protease inhibitor I4, serpin, conserved site; Serpin family; Serpin domain	Apis mellifera serine protease inhibitor 5 (serpin-5), mRNA.	413749	XLOC_001791	serpin-5	Group10:5112272-5119560	OK	334.198	200.254	-0.738872	0.545932	0	0
TCONS_00002239	XM_003251588	P1025	GO:0003677; GO:0000166; GO:0000786; GO:0005634; GO:0005694; GO:0006996	histone h1-like			IPR011991; IPR005819; IPR005818	Histone H5; Winged helix-turn-helix DNA-binding domain; Histone H1/H5	Apis mellifera histone H1-like (LOC100577833), mRNA.	100577833	XLOC_001114	LOC100577833	Group1:17333049-17345785	OK	98.0843	58.7743	-0.738837	0.54588	0	0
XLOC_010117	XM_392939	P7560	GO:0018149; GO:0005488; GO:0016740; GO:0006464; GO:0003810	hemocyte protein-glutamine gamma-glutamyltransferase-like			IPR014756; IPR023608; IPR002931; IPR008958; IPR001102; IPR013808; IPR013783	Transglutaminase-like; Transglutaminase, N-terminal; Immunoglobulin-like fold; Transglutaminase, C-terminal; Immunoglobulin E-set; Protein-glutamine gamma-glutamyltransferase, eukaryota; Transglutaminase, conserved site	Apis mellifera hemocyte protein-glutamine gamma-glutamyltransferase-like (LOC409425), mRNA.	409425	XLOC_010117	LOC409425	Group6:4724601-4731304	OK	35.5817	21.3321	-0.738109	0.544805	0	0
XLOC_003108	XM_001120157	P2380	GO:0005524; GO:0000166; GO:0008270; GO:0006139; GO:0005488; GO:0016740	trna mitochondrial-like			IPR002627; IPR015880; IPR007087; IPR022755	Zinc finger, C2H2-like; tRNA isopentenyltransferase; Zinc finger, double-stranded RNA binding; Zinc finger, C2H2	Apis mellifera tRNA dimethylallyltransferase, mitochondrial-like (LOC724336), partial mRNA.	724336	XLOC_003108	LOC724336	Group11:6856775-6904379	OK	23.3202	13.9905	-0.737133	0.543365	0	0
XLOC_003961											XLOC_003961	-	Group12:9692347-9693198	OK	2.6058	1.56437	-0.736144	0.541908	0.0882232	0.143882
XLOC_001714											XLOC_001714	-	Group1:28214178-28214480	OK	2.12136	1.27412	-0.735493	0.54095	0.0493816	0.087612
XLOC_014231											XLOC_014231	-	GroupUn4536:569-1192	OK	4.95545	2.97701	-0.735152	0.540448	0.0562229	0.098066
TCONS_00010283	XM_003250087	P4296					IPR026112	Amnionless	Apis mellifera protein amnionless-like (LOC100577135), mRNA.	100577135	XLOC_005723	LOC100577135	Group15:5733889-5907219	LOWDATA	3.94223	2.36843	-0.735081	0.540344	1	1
XLOC_009099	XM_001120503	P6779	GO:0005515; GO:0005623; GO:0005216; GO:0006811; GO:0005262	transient receptor potential	FBgn0003861	transient receptor potential	IPR002110; IPR020683; IPR013555; IPR002153; IPR005821; IPR004729	Ion transport domain; Transient receptor ion channel domain; Transient receptor potential channel; Transient receptor potential channel, canonical; Ankyrin repeat-containing domain; Ankyrin repeat	Apis mellifera transient receptor potential (TRP), mRNA.	724608	XLOC_009099	TRP	Group5:13067099-13078238	OK	8.20183	4.92785	-0.734987	0.540206	0	0
XLOC_014540											XLOC_014540	-	GroupUn74:54079-54751	OK	2.93169	1.76161	-0.734837	0.539985	1.44524e-05	4.9e-05
XLOC_012389	XM_625158	P9038	GO:0005623; GO:0005215; GO:0016021; GO:0005886; GO:0006810	mfs-type transporter c6orf192 homolog			IPR011701; IPR010562; IPR020846; IPR016196	Major facilitator superfamily domain; Haemolymph juvenile hormone binding; Major facilitator superfamily; Major facilitator superfamily domain, general substrate transporter	Apis mellifera MFS-type transporter C6orf192 homolog (LOC552783), mRNA.	552783	XLOC_012389	LOC552783	Group9:5547388-5555921	OK	20.8251	12.5147	-0.7347	0.539784	0	0
XLOC_005146	XM_003250646	P3855	GO:0005576; GO:0005975; GO:0030246	peritrophin type-a domain protein 3	FBgn0035430		IPR002557	Chitin binding domain		100577362	XLOC_005146	LOC100577362	Group14:9632530-9645477	OK	1.91955	1.15422	-0.733846	0.53853	5.24936e-12	0
XLOC_008194	XM_003250091	P6062								100577527	XLOC_008194	LOC100577527	Group4:6790247-6902644	OK	650.865	391.467	-0.733468	0.537975	0	0
XLOC_008684											XLOC_008684	-	Group4:6008507-6009163	OK	2.97809	1.79314	-0.731895	0.53567	2.03454e-05	6.8e-05
XLOC_007178											XLOC_007178	-	Group2:4855860-4856163	OK	2.11178	1.27177	-0.731617	0.535263	0.0493816	0.087612
XLOC_014218											XLOC_014218	-	GroupUn4491:249-689	OK	1.85932	1.12004	-0.731232	0.5347	0.00411233	0.009697
XLOC_005246											XLOC_005246	-	Group14:7064014-7064416	OK	1.77816	1.07133	-0.730976	0.534326	0.0118441	0.025067
TCONS_00018066		P7488									XLOC_010029	LOC100579053	Group6:17665639-17670012	OK	1.65962	1	-0.730856	0.53415	1.02491e-10	0
TCONS_00005085		P2093									XLOC_002805	lwr	Group11:11718204-11737044	OK	5.92094	3.5688	-0.730387	0.533465	1.39428e-07	1e-06
XLOC_009510	XM_625172	P7186	GO:0003700; GO:0005654; GO:0006350; GO:0003677; GO:0005634; GO:0050789; GO:0043234	ets homologous factor-like			IPR011991; IPR003118; IPR000418; IPR013761	Sterile alpha motif/pointed domain; Pointed domain; Ets domain; Winged helix-turn-helix DNA-binding domain	Apis mellifera ETS homologous factor-like (LOC552797), mRNA.	552797	XLOC_009510	LOC552797	Group5:14119087-14127424	OK	68.4298	41.2548	-0.730063	0.532992	0	0
XLOC_004141	XM_003249270	P3060								725002	XLOC_004141	LOC725002	Group13:1725055-1726494	OK	520.339	313.718	-0.729984	0.532877	0	0
XLOC_004727	XM_393971	P3443	GO:0008152; GO:0003824; GO:0005488; GO:0005506; GO:0016705	cytochrome p450 9e2			IPR001128; IPR002401; IPR017972	Cytochrome P450, E-class, group I; Cytochrome P450, conserved site; Cytochrome P450	Apis mellifera cytochrome P450 9Q1 (CYP9Q1), mRNA.	410492	XLOC_004727	CYP9Q1	Group14:5420217-5427877	OK	139.333	84.1085	-0.728213	0.530294	0	0
XLOC_010930											XLOC_010930	-	Group7:794176-794940	OK	7.10823	4.29358	-0.727309	0.528978	0.280499	0.375111
XLOC_005226											XLOC_005226	-	Group14:4654736-4663087	OK	2.26887	1.37221	-0.725474	0.526313	0.0489161	0.087031
XLOC_009703	XM_001121458	P7211	GO:0003700; GO:0003677; GO:0005634	dna-binding protein d-ets-6-like	FBgn0005660	Ets at 21C	IPR011991; IPR003118; IPR000418; IPR013761	Sterile alpha motif/pointed domain; Pointed domain; Ets domain; Winged helix-turn-helix DNA-binding domain	Apis mellifera DNA-binding protein D-ETS-6-like (LOC725629), mRNA.	725629	XLOC_009703	LOC725629	Group6:777396-786282	OK	1.6834	1.01813	-0.725461	0.526294	5.90542e-07	2e-06
XLOC_003780	XM_001122824	P2826					IPR017996; IPR003534; IPR011042	Major royal jelly; Major royal jelly-related; Six-bladed beta-propeller, TolB-like	Apis mellifera yellow-x2 (Y-x2), mRNA.	727110	XLOC_003780	Y-x2	Group12:135804-694214	OK	734.277	444.202	-0.725109	0.525783	0	0
XLOC_003419											XLOC_003419	-	Group11:3185105-3185473	OK	1.93461	1.17135	-0.723872	0.523991	0.0152261	0.031337
XLOC_012704	XM_003249896	P9356	GO:0004672; GO:0000166; GO:0006464	zinc finger protein 512b-like isoform 1						100578625	XLOC_012704	LOC100578625	Group9:8163792-8165584	OK	424.231	256.964	-0.723284	0.52314	0	0
XLOC_001552											XLOC_001552	-	Group1:14339319-14424553	OK	2.64902	1.60466	-0.723194	0.52301	0.0639611	0.109012
TCONS_00016635	XM_003250390	P6934	GO:0003700; GO:0005654; GO:0006350; GO:0003677; GO:0005634; GO:0050789; GO:0043234	uncharacterized protein loc100867371						100578594	XLOC_009260	LOC100578594	Group5:7127035-7164011	LOWDATA	1.65028	1	-0.722707	0.522305	1	1
XLOC_006701	XM_003251259	P4984								100576255	XLOC_006701	LOC100576255	Group2:14608029-14608420	OK	15.2247	9.23127	-0.721813	0.521014	0.0010421	0.002755
XLOC_009083											XLOC_009083	-	Group5:12543418-12543827	OK	1.8859	1.14364	-0.721615	0.520728	0.0633917	0.108193
XLOC_011879	XM_394726	P8738	GO:0016020; GO:0005044				IPR000436; IPR008985; IPR001212; IPR000998	Concanavalin A-like lectin/glucanases superfamily; Somatomedin B domain; Sushi/SCR/CCP; MAM domain	Apis mellifera scavenger receptor class C (SCR-C), mRNA.	411253	XLOC_011879	SCR-C	Group8:5243713-5279347	OK	34.8137	21.1182	-0.721168	0.520083	0	0
TCONS_00024786	XM_623495	P10080	GO:0004518	exosome complex component mtr3-like	FBgn0036916	Mtr3	IPR015847; IPR020568; IPR027408; IPR001247	Exoribonuclease, phosphorolytic domain 2; Ribosomal protein S5 domain 2-type fold; Exoribonuclease, phosphorolytic domain 1; PNPase/RNase PH domain	Apis mellifera exosome complex exonuclease MTR3-like, transcript variant 1 (LOC551097), mRNA.	551097	XLOC_014159	LOC551097	GroupUn43:90918-97105	LOWDATA	29.198	17.7191	-0.720564	0.519212	1	1
XLOC_012862											XLOC_012862	-	Group9:5509565-5510125	OK	2.63488	1.59947	-0.720145	0.518609	0.000254542	0.000737
XLOC_014590	XM_003251822	P10304								100577161	XLOC_014590	LOC100577161	GroupUn85:26142-31448	OK	54.0673	32.8751	-0.717761	0.515181	0	0
XLOC_013627											XLOC_013627	-	GroupUn233:2785-4313	OK	9.40299	5.71804	-0.717599	0.514948	0.21142	0.297121
XLOC_007591	XM_624673	P5667	GO:0016043; GO:0005737; GO:0005515; GO:0008152; GO:0005622; GO:0044238; GO:0005886; GO:0043226; GO:0006810; GO:0050789; GO:0043234	low density lipoprotein receptor adapter protein 1			IPR011993; IPR006020	Phosphotyrosine interaction domain; Pleckstrin homology-like domain		552297	XLOC_007591	LOC552297	Group3:354145-443486	OK	3.03925	1.84848	-0.717377	0.51463	0	0
XLOC_014411	XM_395851	P10212	GO:0008233; GO:0009058; GO:0016787; GO:0006519; GO:0008152; GO:0006508; GO:0019538; GO:0009056; GO:0016805	cytosolic non-specific dipeptidase	FBgn0259979		IPR017153; IPR011650; IPR001261; IPR002933	Peptidase M20, dimerisation domain; Glutathione degradosome, DUG1; ArgE/DapE/ACY1/CPG2/YscS, conserved site; Peptidase M20	Apis mellifera cytosolic non-specific dipeptidase-like, transcript variant 1 (LOC412393), mRNA.	412393	XLOC_014411	LOC412393	GroupUn56:70522-73121	OK	367.266	223.428	-0.717015	0.514111	0	0
XLOC_010480											XLOC_010480	-	Group6:7851781-7852025	OK	2.8765	1.75061	-0.716454	0.513306	0.139945	0.211931
XLOC_012695	XM_003249892; XM_003249893; XM_001120801	P9347	GO:0005623; GO:0020037; GO:0030154; GO:0005488; GO:0005811; GO:0007275; GO:0008283; GO:0005739; GO:0050789; GO:0007049	cyt-b5-pb			IPR001199; IPR018506	Cytochrome b5-like heme/steroid binding domain; Cytochrome b5, heme-binding site	Apis mellifera cytochrome b5-like, transcript variant 3 (LOC726860), mRNA.; Apis mellifera cytochrome b5-like, transcript variant 2 (LOC726860), mRNA.; Apis mellifera cytochrome b5-like, transcript variant 1 (LOC726860), mRNA.	726860	XLOC_012695	LOC726860	Group9:7333243-7445927	OK	445.5	271.267	-0.715712	0.512244	0	0
XLOC_001558											XLOC_001558	-	Group1:14945500-14945814	OK	1.84591	1.12407	-0.715603	0.512088	0.048535	0.086492
XLOC_001067											XLOC_001067	-	Group1:15037421-15042408	OK	6.37735	3.88396	-0.715429	0.511839	4.44224e-05	0.000142
XLOC_010077	XM_392397; XM_003249185	P7523; P7524	GO:0009058; GO:0003824; GO:0016740; GO:0005975	-trehalose-phosphate synthase	FBgn0027560	Trehalose-6-phosphate synthase 1	IPR023214; IPR006379; IPR001830; IPR003337	Glycosyl transferase, family 20; HAD-superfamily hydrolase, subfamily IIB; HAD-like domain; Trehalose-phosphatase	Apis mellifera trehalose-6-phosphate synthase 1, transcript variant 1 (Tps1), mRNA.; Apis mellifera trehalose-6-phosphate synthase 1, transcript variant 2 (Tps1), mRNA.	408867	XLOC_010077	Tps1	Group6:1402617-1441780	OK	61.9356	37.7264	-0.715194	0.511502	0	0
XLOC_012212											XLOC_012212	-	Group8:5199520-5199882	OK	1.78705	1.0888	-0.714846	0.511005	0.022839	0.044874
TCONS_00021504	XM_001121192	P8825	GO:0008150; GO:0006810	nucleoporin 160 kda	FBgn0262647	Nucleoporin 160	IPR021717	Nucleoporin Nup120/160	Apis mellifera nuclear pore complex protein Nup160 homolog (LOC725332), mRNA.	725332	XLOC_011961	LOC725332	Group8:7857378-7882721	FAIL	3.6934	2.25165	-0.713967	0.509749	1	1
XLOC_012736	NM_001011588	P9389	GO:0005549; GO:0005488	pheromone-binding protein 3-like	FBgn0031109	Odorant-binding protein 19a	IPR023316; IPR006170	Pheromone/general odorant binding protein, PBP/GOBP, domain; Pheromone/general odorant binding protein	Apis mellifera odorant binding protein 5 (Obp5), mRNA.	406100	XLOC_012736	Obp5	Group9:9635424-9757712	OK	2.41829	1.47441	-0.71385	0.509582	4.18535e-07	2e-06
XLOC_007809	XM_395083	P5856	GO:0000003; GO:0009605; GO:0030154; GO:0007154; GO:0006950; GO:0050789; GO:0008219; GO:0009056; GO:0042981	bcl-2-related ovarian killer protein homolog a	FBgn0040491	Buffy	IPR026298; IPR002475	Bcl2-like; Blc2 family	Apis mellifera buffy (LOC411613), mRNA.	411613	XLOC_007809	LOC411613	Group3:10007963-10019218	OK	19.6694	11.9945	-0.71358	0.509196	0	0
XLOC_013944											XLOC_013944	-	GroupUn3391:23-234	OK	4.22621	2.57729	-0.71351	0.509097	0.196799	0.280187
XLOC_000525											XLOC_000525	LOC726610	Group1:22282044-22287884	OK	2.61287	1.59362	-0.713324	0.508831	0.0202521	0.040501
TCONS_00001478	XM_001121585	P687	GO:0000003; GO:0003677; GO:0005737; GO:0019725; GO:0007610; GO:0009653; GO:0005634; GO:0030154; GO:0050789; GO:0006139; GO:0008219; GO:0006996; GO:0005488; GO:0007275; GO:0009790	protein muscleblind	FBgn0261642	muscleblind			Apis mellifera protein muscleblind-like (LOC725778), mRNA.	725778	XLOC_000743	LOC725778	Group1:3367909-3429916	LOWDATA	1.87684	1.14616	-0.711494	0.506224	1	1
XLOC_007754	XM_003250332	P5803								100577467	XLOC_007754	LOC100577467	Group3:7104383-7105684	OK	11.8063	7.21351	-0.710784	0.505214	5.20494e-06	1.9e-05
XLOC_006138	XM_003250035	P4573	GO:0016043; GO:0005515; GO:0004721; GO:0005623; GO:0006519; GO:0009653; GO:0030154; GO:0007275; GO:0016311; GO:0005886; GO:0004725	tyrosine-protein phosphatase 10d-like	FBgn0004370	Protein tyrosine phosphatase 10D	IPR003961; IPR016130; IPR013783; IPR000242; IPR000387	Protein-tyrosine phosphatase, active site; Immunoglobulin-like fold; Protein-tyrosine/Dual specificity phosphatase; Fibronectin, type III; Protein-tyrosine phosphatase, receptor/non-receptor type	Apis mellifera tyrosine-protein phosphatase 10D-like (LOC100576384), mRNA.	100576384	XLOC_006138	LOC100576384	Group16:5710013-5759977	OK	12.9736	7.92726	-0.710685	0.505073	0	0
XLOC_008691											XLOC_008691	-	Group4:6024840-6025125	OK	3.7259	2.27938	-0.708947	0.502606	0.0521025	0.091836
XLOC_001751											XLOC_001751	Mir316	Group10:2916062-3024106	OK	5.8659	3.58884	-0.708835	0.502447	2.69339e-06	1e-05
XLOC_012865											XLOC_012865	-	Group9:6089322-6089708	OK	1.63369	1	-0.708135	0.501455	0.000822951	0.00221
XLOC_006414											XLOC_006414	-	Group16:4420918-4421179	OK	9.66142	5.91755	-0.707235	0.500181	0.0147992	0.030616
XLOC_002067	XM_391857	P1601	GO:0019725; GO:0005623; GO:0006814; GO:0006810; GO:0006812; GO:0006811; GO:0008150; GO:0005215	sodium hydrogen exchanger 3	FBgn0040297	Na[+]/H[+] hydrogen exchanger 2	IPR006153; IPR018422; IPR018416; IPR004709	Cation/H+ exchanger; Na+/H+ exchanger; Na+/H+ exchanger, isoforms 3/9; Cation/H+ exchanger, CPA1 family	Apis mellifera Na[+]/H[+] hydrogen exchanger 2 (Nhe2), mRNA.	408306	XLOC_002067	Nhe2	Group10:2701230-2737142	OK	15.0816	9.24203	-0.706508	0.499154	0.000182008	0.000537
XLOC_003873	XM_003249997	P2900	GO:0005515; GO:0005576; GO:0030234; GO:0008191	metalloproteinase inhibitor 3	FBgn0025879	Tissue inhibitor of metalloproteases	IPR008993; IPR027465; IPR001820; IPR001134	Netrin domain; Proteinase inhibitor I35, tissue inhibitor of metalloproteinase, C-terminal domain; Tissue inhibitor of metalloproteinases-like, OB-fold; Proteinase inhibitor I35, tissue inhibitor of metalloproteinase	Apis mellifera metalloproteinase inhibitor 2-like (LOC100576956), mRNA.	100576956	XLOC_003873	LOC100576956	Group12:5495985-5585763	OK	33.295	20.4134	-0.705789	0.498138	0	0
TCONS_00007159	XM_001120533	P2967	GO:0005622; GO:0019538	f-box lrr-repeat protein 3-like					Apis mellifera f-box/LRR-repeat protein 21-like (LOC724642), mRNA.	724642	XLOC_003936	LOC724642	Group12:8664940-8698580	OK	23.7322	14.5559	-0.705242	0.497366	0	0
TCONS_00022864	NM_001011589	P9384	GO:0005549; GO:0005488	odorant binding protein 4 precursor			IPR023316; IPR006170	Pheromone/general odorant binding protein, PBP/GOBP, domain; Pheromone/general odorant binding protein	Apis mellifera odorant binding protein 4 (Obp4), mRNA.	406101	XLOC_012731	Obp4	Group9:9616764-9620664	LOWDATA	39.3616	24.1437	-0.705142	0.497225	1	1
XLOC_009700	XM_003249081	P7208								100578394	XLOC_009700	LOC100578394	Group6:672092-715053	OK	4.37025	2.6807	-0.705106	0.497174	1.6831e-13	0
XLOC_001638											XLOC_001638	-	Group1:20235093-20357576	OK	4.78814	2.93822	-0.704523	0.496353	0.0224219	0.044174
XLOC_006083											XLOC_006083	-	Group16:3794530-3795929	OK	3.19824	1.96291	-0.704286	0.496019	0.00873608	0.019123
XLOC_000784	XM_394227	P720	GO:0016787; GO:0005576; GO:0003824; GO:0009056; GO:0006629	pancreatic lipase-related protein 2	FBgn0031426		IPR000734; IPR013818	Lipase, N-terminal; Lipase	Apis mellifera phospholipase A1 member A-like, transcript variant 1 (LOC410751), mRNA.	410751	XLOC_000784	LOC410751	Group1:5265315-5271530	OK	8.81267	5.41208	-0.703396	0.494766	0	0
XLOC_009243	XM_624187	P6919	GO:0009653; GO:0005622; GO:0007010; GO:0008150; GO:0005929; GO:0005730; GO:0043226	radial spoke head protein 4 homolog a-like	FBgn0034957		IPR006802	Radial spokehead-like protein	Apis mellifera radial spoke head protein 4 homolog A-like (LOC551802), mRNA.	551802	XLOC_009243	LOC551802	Group5:6253255-6258493	OK	3.14342	1.93177	-0.702412	0.493383	0	0
XLOC_002743											XLOC_002743	-	Group11:8913304-8915762	OK	4.63508	2.85004	-0.701612	0.492259	1.96418e-11	0
XLOC_007911											XLOC_007911	-	Group3:2128617-2128971	OK	2.08155	1.27994	-0.701587	0.492224	0.0216712	0.0429
XLOC_005311	XM_392993	P3889	GO:0008152; GO:0006091; GO:0003824; GO:0005488; GO:0009056	cytoplasmic aconitate hydratase	FBgn0024957	Iron regulatory protein 1B	IPR015932; IPR015937; IPR015934; IPR015928; IPR015931; IPR006249; IPR000573; IPR018136; IPR001030	Aconitase A/isopropylmalate dehydratase small subunit, swivel; Aconitase/iron regulatory protein 2; Aconitase/isopropylmalate dehydratase; Aconitase/3-isopropylmalate dehydratase large subunit, alpha/beta/alpha, subdomain 2; Aconitase family, 4Fe-4S cluster binding site; Aconitase/3-isopropylmalate dehydratase large subunit, alpha/beta/alpha, subdomain 1/3; Aconitase/3-isopropylmalate dehydratase…	Apis mellifera cytoplasmic aconitate hydratase-like, transcript variant 1 (LOC409485), mRNA.	409485	XLOC_005311	LOC409485	Group15:1392142-1404512	OK	96.465	59.3168	-0.701565	0.492193	0	0
XLOC_000605	XM_003251718	P554								100577142	XLOC_000605	LOC100577142	Group1:26726747-26850280	OK	11.958	7.35618	-0.700947	0.491327	0	0
XLOC_012893											XLOC_012893	-	Group9:9286102-9286179	OK	91.0679	56.0426	-0.700419	0.490587	0.339744	0.438205
TCONS_00021775	XM_394764	P8941	GO:0005515; GO:0035556	suppressor of cytokine signaling 2			IPR001496; IPR000980	SH2 domain; SOCS protein, C-terminal		411290	XLOC_012100	LOC411290	Group8:13059361-13080873	OK	42.6362	26.2396	-0.700333	0.490466	0	0
XLOC_011563	XM_003250455	P8470					IPR011042; IPR013658	Six-bladed beta-propeller, TolB-like; SMP-30/Gluconolaconase/LRE-like region		100577210	XLOC_011563	LOC100577210	Group8:7857378-7882721	FAIL	128.87	79.3111	-0.700322	0.490451	1	1
XLOC_000501	XM_001120851	P451	GO:0005515; GO:0005623; GO:0007165; GO:0004872; GO:0007275; GO:0008150	integrin beta-ps-like			IPR002369; IPR012896; IPR015812; IPR014836; IPR002035	von Willebrand factor, type A; Integrin beta subunit, cytoplasmic domain; Integrin beta subunit, tail; Integrin beta subunit; Integrin beta subunit, N-terminal	Apis mellifera integrin beta-PS-like (LOC724950), mRNA.	724950	XLOC_000501	LOC724950	Group1:21062701-21083247	OK	5.75631	3.54359	-0.699933	0.489906	0	0
XLOC_010189	XM_392963; XM_003250360	P7628	GO:0045454; GO:0008152; GO:0003824; GO:0006662; GO:0019725; GO:0050789	thioredoxin-like protein	FBgn0040070	thioredoxin-2	IPR005746; IPR013766; IPR017937; IPR012336	Thioredoxin, conserved site; Thioredoxin-like fold; Thioredoxin; Thioredoxin domain	Apis mellifera thioredoxin 2, transcript variant 2 (Trx-2), mRNA.; Apis mellifera thioredoxin 2, transcript variant 1 (Trx-2), mRNA.	409451	XLOC_010189	Trx-2	Group6:7475842-7485921	OK	776.187	477.915	-0.69965	0.48951	0	0
XLOC_014371											XLOC_014371	-	GroupUn5227:1-538	OK	6.47312	3.98893	-0.698459	0.487845	7.49152e-06	2.6e-05
XLOC_013306	XM_001122803	P9649	GO:0000003; GO:0016043; GO:0016787; GO:0005515; GO:0005623; GO:0009607; GO:0007610; GO:0009605; GO:0030154; GO:0008152; GO:0003824; GO:0007275; GO:0009790; GO:0006629; GO:0006950; GO:0005886; GO:0050789; GO:0008219; GO:0009056	phosphatidate phosphatase-like	FBgn0016078	wunen	IPR000326; IPR016118	Phosphatidic acid phosphatase type 2/haloperoxidase; Phosphatidic acid phosphatase/chloroperoxidase, N-terminal	Apis mellifera wunen (wun), mRNA.	727090	XLOC_013306	wun	GroupUn160:12187-21787	OK	51.8733	31.9741	-0.698088	0.487327	0	0
XLOC_002908	XR_120331										XLOC_002908	LOC100576585	Group11:13542769-13547439	OK	8.17233	5.04027	-0.697246	0.486152	0	0
XLOC_009725	XM_003249564	P7229	GO:0005515; GO:0007275; GO:0005509	isoform a	FBgn0035539	slowdown	IPR000152; IPR001881; IPR009030; IPR000742; IPR018097; IPR013032	EGF-type aspartate/asparagine hydroxylation site; EGF-like calcium-binding; Insulin-like growth factor binding protein, N-terminal; EGF-like, conserved site; Epidermal growth factor-like domain; EGF-like calcium-binding, conserved site		100577629	XLOC_009725	LOC100577629	Group6:3132883-3162557	OK	26.5815	16.3949	-0.697175	0.486053	0	0
XLOC_000621	XM_003251732	P570	GO:0005576; GO:0005975; GO:0030246	PREDICTED: hypothetical protein LOC100576316 [Apis mellifera]						100576316	XLOC_000621	LOC100576316	Group1:27255205-27273609	OK	8325.1	5135.53	-0.696954	0.485745	0	0
TCONS_00021408	XM_624191	P8783	GO:0005623; GO:0005215; GO:0006810	aquaporin aqpcic-like	FBgn0034883		IPR023271; IPR000425; IPR022357	Major intrinsic protein, conserved site; Major intrinsic protein; Aquaporin-like	Apis mellifera aquaporin AQPcic-like, transcript variant 1 (LOC551806), mRNA.	551806	XLOC_011923	LOC551806	Group8:6951936-6987735	LOWDATA	12.3237	7.60358	-0.696685	0.48537	1	1
XLOC_005816	XM_392052	P4391	GO:0008152; GO:0003824; GO:0005488; GO:0016831	cysteine sulfinic acid decarboxylase-like	FBgn0036975		IPR002129; IPR015424; IPR015421; IPR015422	Pyridoxal phosphate-dependent transferase, major region, subdomain 2; Pyridoxal phosphate-dependent decarboxylase; Pyridoxal phosphate-dependent transferase; Pyridoxal phosphate-dependent transferase, major region, subdomain 1	Apis mellifera glutamate decarboxylase 1, transcript variant 1 (Gad1), mRNA.	408509	XLOC_005816	Gad1	Group15:8158629-8182768	OK	42.7441	26.3917	-0.695641	0.483916	0	0
XLOC_006574											XLOC_006574	LOC726924	Group2:9192276-9253578	OK	52.3445	32.3433	-0.694571	0.482429	0.271404	0.365275
XLOC_000878	XR_120223										XLOC_000878	LOC100578140	Group1:7568162-7587296	OK	21.7593	13.4535	-0.693651	0.481152	0	0
XLOC_005217											XLOC_005217	-	Group14:4171918-4172205	OK	3.13965	1.94146	-0.693458	0.480884	0.0651708	0.110799
XLOC_001899	XM_393147	P1449	GO:0005515; GO:0005623; GO:0006810; GO:0005215	solute carrier organic anion transporter family member 5a1-like	FBgn0032433	Organic anion transporting polypeptide 33Ea	IPR002350; IPR004156; IPR016196	Organic anion transporter polypeptide OATP; Major facilitator superfamily domain, general substrate transporter; Kazal domain	Apis mellifera solute carrier organic anion transporter family member 5A1-like (LOC409649), mRNA.	409649	XLOC_001899	LOC409649	Group10:9009740-9018531	OK	18.075	11.1817	-0.692856	0.480049	0	0
XLOC_004628											XLOC_004628	-	Group13:10240455-10240934	OK	1.94993	1.20641	-0.692705	0.47984	0.00232589	0.00575
TCONS_00009701	XM_003250083	P4017	GO:0005515; GO:0003700; GO:0005654; GO:0006350; GO:0003677; GO:0050789; GO:0043234	chorion b-zip transcription factor	FBgn0036126		IPR004827	Basic-leucine zipper domain		100576878	XLOC_005444	LOC100576878	Group15:5707488-5733111	OK	116.237	71.9375	-0.692253	0.479214	0	0
XLOC_006363											XLOC_006363	-	Group16:3220125-3234236	OK	2.30035	1.42382	-0.692082	0.478977	0.034449	0.064249
XLOC_014106	XM_001122348	P10047	GO:0005576; GO:0005975; GO:0030246	cuticular protein analogous to peritrophins 1-a	FBgn0052036		IPR002557	Chitin binding domain		726623	XLOC_014106	LOC726623	GroupUn41:58550-64876	OK	34.316	21.252	-0.691283	0.477872	0	0
XLOC_000866	NM_001178025; NM_001178026	P791; P792	GO:0055114; GO:0005737; GO:0004791; GO:0016209; GO:0019725; GO:0000166; GO:0016668; GO:0016491; GO:0008152; GO:0050789; GO:0003824; GO:0006139	thioredoxin reductase mitochondrial-like	FBgn0020653	Thioredoxin reductase-1	IPR013027; IPR012999; IPR004099; IPR006338; IPR016156; IPR001327; IPR023753	FAD-dependent pyridine nucleotide-disulphide oxidoreductase; Pyridine nucleotide-disulphide oxidoreductase, FAD/NAD(P)-binding domain; Pyridine nucleotide-disulphide oxidoreductase, class I, active site; Pyridine nucleotide-disulphide oxidoreductase, dimerisation; Thioredoxin/glutathione reductase selenoprotein; Pyridine nucleotide-disulphide oxidoreductase, NAD-binding domain; FAD/NAD-linked red…	Apis mellifera thioredoxin reductase 1 (Trxr-1), transcript variant 2, mRNA.; Apis mellifera thioredoxin reductase 1 (Trxr-1), transcript variant 1, mRNA.	410032	XLOC_000866	Trxr-1	Group1:7207390-7217607	OK	348.63	216.038	-0.690412	0.476669	0	0
XLOC_003557											XLOC_003557	-	Group11:13295305-13295639	OK	2.81887	1.74696	-0.690268	0.47647	0.0291416	0.055394
XLOC_003759	XM_396241	P2806	GO:0005623; GO:0007155; GO:0016740; GO:0008150	scavenger receptor class b member 1-like	FBgn0058006		IPR002159	CD36 antigen	Apis mellifera scavenger receptor class B, type 1 (SCR-B1), mRNA.	412788	XLOC_003759	SCR-B1	Group12:11261099-11287017	OK	23.4385	14.5327	-0.689577	0.475516	0	0
XLOC_014183											XLOC_014183	-	GroupUn435:0-242	OK	12.3685	7.66966	-0.689436	0.475322	0.0175234	0.035545
XLOC_005469	XM_003250269	P4047								100577586	XLOC_005469	LOC100577586	Group15:6748077-6749445	OK	166.306	103.222	-0.68809	0.473468	0	0
XLOC_011694	XM_001120232	P8576	GO:0007275; GO:0005578; GO:0005198	cuticular protein 4	FBgn0031957	TweedleE	IPR004145	Domain of unknown function DUF243	Apis mellifera tweedle motif cuticular protein 2 (Twdl2), mRNA.	724398	XLOC_011694	Twdl2	Group8:13051686-13056561	OK	7.6368	4.74095	-0.687792	0.473058	0	0
XLOC_002613	XM_396504	P1919	GO:0005515; GO:0008152; GO:0016301	serine-threonine kinase receptor-associated protein	FBgn0034876	wing morphogenesis defect	IPR019775; IPR001680; IPR020472; IPR017986; IPR015943	WD40 repeat, conserved site; WD40/YVTN repeat-like-containing domain; WD40 repeat; G-protein beta WD-40 repeat; WD40-repeat-containing domain	Apis mellifera serine-threonine kinase receptor-associated protein-like (LOC413053), mRNA.	413053	XLOC_002613	LOC413053	Group11:1280051-1337829	OK	201.249	124.943	-0.687712	0.472948	0	0
XLOC_010147	XM_003250065	P7585								100576459	XLOC_010147	LOC100576459	Group6:6090491-6104561	OK	2.6265	1.63113	-0.687267	0.472336	0.00160457	0.004091
XLOC_005719	XM_392080	P4293	GO:0008233; GO:0003824; GO:0004252	transmembrane protease serine 9-like	FBgn0029827		IPR001314; IPR018114; IPR001254; IPR009003	Peptidase S1; Peptidase S1, trypsin family, active site; Peptidase S1A, chymotrypsin-type; Trypsin-like cysteine/serine peptidase domain	Apis mellifera serine protease 44 (SP44), mRNA.	408534	XLOC_005719	SP44	Group15:5569767-5572131	OK	57.0768	35.4514	-0.687062	0.472054	0	0
XLOC_013099											XLOC_013099	-	GroupUn123:14562-14820	OK	3.31183	2.05961	-0.685257	0.469577	0.111921	0.176311
TCONS_00016779	XM_003251026	P7006	GO:0005623; GO:0006139; GO:0050789; GO:0004518	mitochondrial intermembrane space import and assembly protein 40	FBgn0260468		IPR010625	CHCH	Apis mellifera mitochondrial intermembrane space import and assembly protein 40-B-like (LOC726337), mRNA.	726337	XLOC_009334	LOC726337	Group5:9904081-9970172	FAIL	5.36308	3.33662	-0.684674	0.468778	1	1
XLOC_013835	XM_001121498	P9924	GO:0005623; GO:0005622; GO:0005215; GO:0006810	sec14-like protein 2-like			IPR001251; IPR009038	GOLD; CRAL-TRIO domain	Apis mellifera SEC14-like protein 2-like (LOC725676), partial mRNA.	725676	XLOC_013835	LOC725676	GroupUn2903:271-2437	OK	21.0359	13.0908	-0.6843	0.468266	0	0
XLOC_011067											XLOC_011067	LOC724355	Group7:8201895-8210901	OK	42.3135	26.3495	-0.683342	0.466956	0	0
XLOC_005322	NM_001040209	P3900	GO:0005549; GO:0005488	odorant binding protein 19 precursor			IPR023316; IPR006170	Pheromone/general odorant binding protein; Pheromone/general odorant binding protein, PBP/GOBP, domain	Apis mellifera odorant binding protein 19 (Obp19), mRNA.	677665	XLOC_005322	Obp19	Group15:1480232-1481042	OK	104.363	65.0013	-0.68307	0.466585	0	0
XLOC_007322	NM_001160052	P5416	GO:0009058; GO:0008152; GO:0003824; GO:0005488; GO:0006950; GO:0000166	heat shock 70 kda protein cognate 3-like	FBgn0001218	Heat shock protein cognate 3	IPR013126; IPR018181	Heat shock protein 70 family; Heat shock protein 70, conserved site	Apis mellifera heat shock 70 kDa protein cognate 3 (Hsc70-3), mRNA.	409587	XLOC_007322	Hsc70-3	Group3:1792921-1796793	OK	586.324	365.237	-0.682865	0.466305	0	0
XLOC_008676											XLOC_008676	-	Group4:4812914-4813303	OK	1.72762	1.07623	-0.682802	0.466219	0.018177	0.036722
TCONS_00002384		P1085									XLOC_001182	LOC410687	Group1:20945534-20955235	OK	6.94523	4.32661	-0.682785	0.466195	3.25295e-12	0
TCONS_00010895	XM_003249821	P4543								100578768	XLOC_006104	LOC100578768	Group16:4304571-4346287	OK	3.53129	2.20001	-0.682685	0.466059	0.0023674	0.00584
XLOC_003107	XM_396344	P2379	GO:0005623; GO:0016021; GO:0006810	feline leukemia virus subgroup c receptor-related protein 2-like			IPR011701; IPR020846; IPR016196	Major facilitator superfamily; Major facilitator superfamily domain; Major facilitator superfamily domain, general substrate transporter	Apis mellifera feline leukemia virus subgroup C receptor-related protein 2-like, transcript variant 1 (LOC412892), mRNA.	412892	XLOC_003107	LOC412892	Group11:6393493-6529196	OK	24.1556	15.0539	-0.68222	0.465424	0	0
XLOC_012255											XLOC_012255	-	Group8:9214150-9214436	OK	2.62002	1.63362	-0.681506	0.46445	0.079825	0.132148
XLOC_004580											XLOC_004580	-	Group13:8515201-8560244	OK	2.01918	1.2591	-0.681371	0.464266	1.43518e-06	5e-06
XLOC_010779	XM_001120506	P7900	GO:0006508; GO:0008237				IPR014782; IPR024571; IPR001930	Peptidase M1, alanine aminopeptidase/leukotriene A4 hydrolase; Domain of unknown function DUF3358; Peptidase M1, membrane alanine aminopeptidase, N-terminal	Apis mellifera thyrotropin-releasing hormone-degrading ectoenzyme-like (LOC724612), mRNA.	724612	XLOC_010779	LOC724612	Group7:6071938-6097204	OK	8.15589	5.0884	-0.68063	0.463257	6.35492e-12	0
XLOC_003096											XLOC_003096	-	Group11:6319277-6320153	OK	5.45901	3.40777	-0.679811	0.462143	0.0107861	0.023047
XLOC_014236											XLOC_014236	-	GroupUn4568:3969-6573	OK	7.34382	4.58793	-0.678687	0.460616	5.74067e-08	0
XLOC_005687	XM_001120043	P4261	GO:0008233; GO:0003824; GO:0019538; GO:0004252; GO:0009056	serine protease snake	FBgn0034796		IPR001314; IPR018114; IPR022700; IPR001254; IPR009003	Peptidase S1; Peptidase S1, trypsin family, active site; Proteinase, regulatory CLIP domain; Peptidase S1A, chymotrypsin-type; Trypsin-like cysteine/serine peptidase domain	Apis mellifera serine protease 10 (SP10), mRNA.	724250	XLOC_005687	SP10	Group15:3780091-3782336	OK	183.524	114.758	-0.677374	0.458836	0	0
XLOC_012544											XLOC_012544	-	Group9:10854878-10855494	OK	2.42865	1.51993	-0.676148	0.457176	0.0570487	0.099272
XLOC_013911											XLOC_013911	-	GroupUn313:11031-11114	OK	402.782	252.114	-0.675923	0.456872	0.0288934	0.055012
TCONS_00023769	XM_001121362	P9679	GO:0005623; GO:0008152; GO:0006091; GO:0003824; GO:0005488; GO:0005215; GO:0008121; GO:0016679; GO:0005739; GO:0016491; GO:0006811	cytochrome b-c1 complex subunit mitochondrial-like			IPR017941; IPR005805; IPR014349; IPR006317; IPR004192	Rieske iron-sulphur protein, C-terminal; Ubiquinol-cytochrome c reductase, iron-sulphur subunit; Rieske iron-sulphur protein; Ubiquinol cytochrome reductase, transmembrane domain; Rieske [2Fe-2S] iron-sulphur domain	Apis mellifera cytochrome b-c1 complex subunit Rieske, mitochondrial-like (LOC725527), mRNA.	725527	XLOC_013369	LOC725527	GroupUn171:28832-36406	LOWDATA	3.30579	2.06956	-0.675671	0.456531	1	1
TCONS_00014130	XM_003251398	P5913	GO:0005886; GO:0006811; GO:0043234	sodium potassium-transporting atpase subunit beta-2						100577166	XLOC_007870	LOC100577166	Group3:12898113-12908283	OK	11.4916	7.19784	-0.674944	0.455549	0.0536178	0.094117
XLOC_008853	XR_120052										XLOC_008853	LOC100578665	Group5:5100809-5164397	OK	9.2942	5.82149	-0.674942	0.455547	2.92916e-05	9.6e-05
XLOC_008184	XR_120088										XLOC_008184	LOC100576283	Group4:6109677-6209488	OK	3.43412	2.15187	-0.67435	0.454748	0.0128981	0.027073
XLOC_004235	XM_003250347	P3151								100576617	XLOC_004235	LOC100576617	Group13:7241792-7250510	OK	2.22647	1.39535	-0.674128	0.454449	0.000102474	0.000314
XLOC_006397											XLOC_006397	-	Group16:3835428-3835683	OK	2.64493	1.65799	-0.673797	0.454002	0.139945	0.211931
XLOC_000415	XM_003251576; XM_003251577	P369	GO:0003677; GO:0046982; GO:0006259; GO:0005730; GO:0005515; GO:0004672; GO:0000166; GO:0005576; GO:0000786; GO:0005856; GO:0005654; GO:0007165; GO:0030154; GO:0050789; GO:0005694; GO:0006996; GO:0006464; GO:0007275; GO:0005811; GO:0007010; GO:0007049	histone h4	FBgn0053909	His4:CG33909	IPR009072; IPR019809; IPR007125; IPR001951	Histone-fold; Histone core; Histone H4, conserved site; Histone H4	Apis mellifera histone H4-like, transcript variant 1 (LOC725230), mRNA.; Apis mellifera histone H4-like, transcript variant 2 (LOC725230), mRNA.	725230	XLOC_000415	LOC725230	Group1:16641402-16660374	OK	35.0224	21.9563	-0.673643	0.453795	0	0
XLOC_008053	XM_392824	P5927	GO:0005737; GO:0009058; GO:0006519; GO:0008152; GO:0006091; GO:0003824; GO:0005975; GO:0043234; GO:0009056	2-oxoisovalerate dehydrogenase subunit mitochondrial-like	FBgn0039993		IPR005476; IPR005475; IPR009014; IPR015941	Transketolase, C-terminal; Transketolase, C-terminal/Pyruvate-ferredoxin oxidoreductase, domain II; Transketolase-like, pyrimidine-binding domain; Transketolase-like, C-terminal	Apis mellifera 2-oxoisovalerate dehydrogenase subunit beta, mitochondrial-like (LOC409306), mRNA.	409306	XLOC_008053	LOC409306	Group4:54779-68027	OK	11.1805	7.01361	-0.672756	0.452601	0	0
XLOC_004459	XM_001121037	P3349	GO:0008152; GO:0003824; GO:0005488; GO:0004497; GO:0005506; GO:0016705	probable cytochrome p450 6a14-like			IPR001128; IPR002403; IPR017972	Cytochrome P450, conserved site; Cytochrome P450, E-class, group IV; Cytochrome P450	Apis mellifera cytochrome P450 6AS10 (CYP6AS10), mRNA.	725159	XLOC_004459	CYP6AS10	Group13:9730419-9734598	OK	31.5511	19.8035	-0.671935	0.451497	0	0
XLOC_001911	XM_003250768; XM_003250766; XM_001120771; XM_003250767	P1460; P1459; P1458	GO:0004675				IPR000472	TGF-beta receptor/activin receptor, type I/II		726268	XLOC_001911	LOC726268	Group10:9251280-9290908	OK	84.0929	52.8029	-0.671367	0.450734	0	0
TCONS_00011151	XM_623560	P4657	GO:0005623; GO:0005921; GO:0005886; GO:0006811	innexin inx3-like	FBgn0265274	Innexin 3	IPR000990	Innexin	Apis mellifera innexin 3, transcript variant 2 (inx3), mRNA.	551165	XLOC_006228	inx3	Group16:3603911-3665314	LOWDATA	19.3539	12.1528	-0.671336	0.450692	1	1
XLOC_003695	XM_624490	P2750	GO:0003677; GO:0006950; GO:0005737; GO:0006259; GO:0080019; GO:0005622; GO:0003824; GO:0004518; GO:0043234; GO:0009056	fatty acyl- reductase cg5065-like	FBgn0033464		IPR026055; IPR016040; IPR013120	Male sterility, NAD-binding; NAD(P)-binding domain; Fatty acyl-CoA reductase	Apis mellifera putative fatty acyl-CoA reductase CG5065-like (LOC552110), mRNA.	552110	XLOC_003695	LOC552110	Group12:8664940-8698580	OK	17.6782	11.1006	-0.671334	0.450689	0	0
TCONS_00020817	XM_623947	P8521	GO:0005623; GO:0005215; GO:0016021; GO:0006810	facilitated trehalose transporter tret1-like	FBgn0051100		IPR005829; IPR005828; IPR020846; IPR016196	Major facilitator superfamily domain; Sugar transporter, conserved site; Major facilitator superfamily domain, general substrate transporter; General substrate transporter	Apis mellifera facilitated trehalose transporter Tret1-like (LOC551553), mRNA.	551553	XLOC_011626	LOC551553	Group8:9653182-9676379	LOWDATA	4.53972	2.85147	-0.670897	0.450103	1	1
XLOC_013964	XR_120744										XLOC_013964	LOC100578535	GroupUn3461:3119-5210	OK	15.8707	9.97017	-0.670676	0.449806	0	0
XLOC_006141											XLOC_006141	-	Group16:5967199-5971608	OK	19.4049	12.1951	-0.670119	0.449059	0	0
XLOC_006338											XLOC_006338	-	Group16:1157680-1158029	OK	2.05116	1.28908	-0.670103	0.449038	0.0293216	0.055676
XLOC_002422											XLOC_002422	-	Group10:4136787-4137083	OK	2.96988	1.86676	-0.669866	0.44872	0.0651708	0.110799
XLOC_004590											XLOC_004590	-	Group13:8974619-8974739	OK	22.2555	13.9897	-0.669797	0.448628	0.339744	0.438205
XLOC_001426											XLOC_001426	-	Group1:3367909-3429916	OK	2.30917	1.45191	-0.669419	0.448122	0.00495674	0.011477
TCONS_00015242	XM_003250095	P6354					IPR007967	Protein of unknown function DUF727		100577976	XLOC_008490	LOC100577976	Group4:7713477-7726229	LOWDATA	31.0365	19.5176	-0.66919	0.447815	1	1
XLOC_013495											XLOC_013495	-	GroupUn194:2164-2332	OK	21.5722	13.5722	-0.668519	0.446918	0.098221	0.157483
XLOC_005592	XM_003249143	P4168	GO:0005515; GO:0030154; GO:0007165; GO:0008289; GO:0007275; GO:0008150; GO:0005886; GO:0006810; GO:0030234; GO:0005794	arf6 guanine nucleotide exchange factor			IPR001478	PDZ domain		100576578	XLOC_005592	LOC100576578	Group15:775885-875777	OK	11.2253	7.06302	-0.668397	0.446755	2.22045e-16	0
XLOC_011856											XLOC_011856	-	Group8:3895634-3896605	OK	2.87849	1.81268	-0.667185	0.445136	0.00161344	0.004112
XLOC_014293											XLOC_014293	LOC552238	GroupUn49:104568-108641	OK	4.01894	2.53117	-0.667011	0.444904	0.198985	0.282423
XLOC_005086	XM_392018	P3793	GO:0009058; GO:0008152; GO:0016301; GO:0006139; GO:0019748; GO:0003951	nad kinase-like	FBgn0053156		IPR017437; IPR017438; IPR002504; IPR016064	ATP-NAD kinase-like domain; Inorganic polyphosphate/ATP-NAD kinase, domain 1; ATP-NAD kinase, PpnK-type, all-beta; Inorganic polyphosphate/ATP-NAD kinase, predicted	Apis mellifera NAD kinase-like, transcript variant 1 (LOC408470), mRNA.	408470	XLOC_005086	LOC408470	Group14:7989213-8016046	OK	186.908	117.724	-0.66692	0.444782	0	0
XLOC_004693	XR_119935										XLOC_004693	LOC100577863	Group14:4251056-4251907	OK	3.22268	2.03083	-0.666191	0.44381	0.000667256	0.001817
XLOC_001095	XM_003251579	P1005	GO:0003677; GO:0000166; GO:0000786; GO:0005634; GO:0005694; GO:0006996	histone h1-like	FBgn0053864	His1:CG33864	IPR005819; IPR011991; IPR005818	Histone H5; Winged helix-turn-helix DNA-binding domain; Histone H1/H5		725238	XLOC_001095	LOC725238	Group1:16633857-16635190	OK	20.8688	13.1544	-0.665802	0.443292	0	0
XLOC_003384											XLOC_003384	-	Group11:1263036-1263329	OK	2.05437	1.29684	-0.663694	0.44049	0.081428	0.134375
XLOC_012184											XLOC_012184	-	Group8:3661959-3662276	OK	2.73468	1.72693	-0.663164	0.439786	0.0490623	0.087232
XLOC_004069											XLOC_004069	-	Group12:6273828-6274156	OK	1.75979	1.11144	-0.662973	0.439533	0.048535	0.086492
XLOC_012705	NM_001174140	P9357							Apis mellifera cuticular protein (LOC409002), mRNA.	409002	XLOC_012705	LOC409002	Group9:8171384-8173268	OK	293.531	185.401	-0.662864	0.439389	0	0
XLOC_003857											XLOC_003857	-	Group12:4038281-4038969	OK	1.58082	1	-0.660674	0.43649	0.00203043	0.005073
XLOC_004498											XLOC_004498	-	Group13:2208928-2350589	OK	1.58072	1	-0.660581	0.436367	0.00296042	0.007154
XLOC_005249											XLOC_005249	-	Group14:7103964-7202078	OK	5.43586	3.43977	-0.660196	0.435859	0.214317	0.300531
XLOC_010266	XM_003251520	P7695	GO:0003700; GO:0005654; GO:0030154; GO:0005488; GO:0007275; GO:0006350; GO:0003677; GO:0005730; GO:0008270; GO:0006810; GO:0050789; GO:0003676; GO:0043234	krueppel-like factor 15	FBgn0025679	Bteb2	IPR015880; IPR013087; IPR007087	Zinc finger, C2H2-like; Zinc finger, C2H2; Zinc finger C2H2-type/integrase DNA-binding domain	Apis mellifera zinc finger protein 714-like (LOC100576307), mRNA.	100576307	XLOC_010266	LOC100576307	Group6:14242914-14260296	OK	9.1083	5.76394	-0.660126	0.435766	0	0
XLOC_000086	XM_003249620	P66			FBgn0036203	Mucin 68D				552041	XLOC_000086	LOC552041	Group1:3075290-3313473	OK	856.701	542.608	-0.658881	0.434124	0	0
TCONS_00011905	XM_392204	P4947	GO:0008083		FBgn0030964	PDGF- and VEGF-related factor 1	IPR000072	Platelet-derived growth factor (PDGF)	Apis mellifera PDGF- and VEGF-related factor 1 (Pvf1), mRNA.	408666	XLOC_006665	Pvf1	Group2:13584956-13597794	OK	41.1261	26.0538	-0.65856	0.433701	0	0
XLOC_002896	XM_623457	P2176	GO:0005524; GO:0016787; GO:0000166; GO:0005623; GO:0006810; GO:0006139; GO:0009056; GO:0005215	multidrug resistance-associated protein 4-like			IPR003439; IPR011527; IPR017940; IPR017871; IPR027417; IPR001140; IPR003593	ABC transporter, transmembrane domain; P-loop containing nucleoside triphosphate hydrolase; ABC transporter, integral membrane type 1; ABC transporter-like; ABC transporter, conserved site; ABC transporter, transmembrane domain, type 1; AAA+ ATPase domain	Apis mellifera multidrug resistance-associated protein 4-like (LOC551061), mRNA.	551061	XLOC_002896	LOC551061	Group11:13328092-13339074	OK	70.69	44.7975	-0.658088	0.43308	0	0
XLOC_010432											XLOC_010432	-	Group6:3170297-3170994	OK	2.12428	1.34715	-0.65706	0.431728	9.01406e-05	0.000278
XLOC_004455	XM_396751	P3346	GO:0008152; GO:0003824; GO:0005488; GO:0005506; GO:0016705	cytochrome p450 6a2-like	FBgn0033302	Cyp6a14	IPR001128; IPR002401; IPR017972	Cytochrome P450, E-class, group I; Cytochrome P450, conserved site; Cytochrome P450	Apis mellifera cytochrome P450 6AS1 (CYP6AS1), mRNA.	413306	XLOC_004455	CYP6AS1	Group13:9703982-9707194	OK	29.9381	18.9885	-0.656857	0.431461	0	0
XLOC_010554											XLOC_010554	-	Group6:13097829-13098167	OK	2.55629	1.62253	-0.655806	0.430082	0.0368546	0.068121
XLOC_004077											XLOC_004077	-	Group12:8373611-8375544	OK	4.8362	3.07163	-0.654869	0.428853	0	0
TCONS_00010160	XM_397194	P4237	GO:0016020; GO:0005515; GO:0005623; GO:0008037; GO:0030154; GO:0007165; GO:0007275; GO:0004872	attractin-like protein 1-like	FBgn0039528	distracted	IPR002049; IPR000859; IPR002165; IPR000742; IPR006652; IPR003659; IPR013032; IPR015916	EGF-like, conserved site; CUB domain; Kelch repeat type 1; EGF-like, laminin; Epidermal growth factor-like domain; Plexin; Plexin/semaphorin/integrin; Galactose oxidase, beta-propeller	Apis mellifera distracted (dsd), mRNA.	413755	XLOC_005665	dsd	Group15:3301268-3327416	LOWDATA	10.9921	6.98247	-0.654656	0.428574	1	1
XLOC_014700											XLOC_014700	-	GroupUn977:5376-5750	OK	7.04138	4.47566	-0.653758	0.4274	0.00168187	0.004273
XLOC_013962	XM_001119842	P9983								724114	XLOC_013962	LOC724114	GroupUn344:2115-3414	OK	117.268	74.5481	-0.653566	0.427149	0	0
XLOC_002359											XLOC_002359	-	Group10:12370309-12377045	OK	63.1051	40.1464	-0.652486	0.425738	0	0
XLOC_012800											XLOC_012800	-	Group9:135445-136409	OK	2.19258	1.39497	-0.652395	0.425619	1.36565e-06	5e-06
XLOC_013264	XM_001120933	P9628	GO:0003700; GO:0005654; GO:0007165; GO:0005488; GO:0009719; GO:0006350; GO:0003677; GO:0005634; GO:0050789; GO:0004872; GO:0043234	transcription factor hnf-4 homolog			IPR008946; IPR000536	Nuclear hormone receptor, ligand-binding, core; Nuclear hormone receptor, ligand-binding	Apis mellifera transcription factor HNF-4 homolog (LOC725032), mRNA.	725032	XLOC_013264	LOC725032	GroupUn155:13512-29300	OK	48.3711	30.7958	-0.651412	0.424338	5.1055e-10	0
TCONS_00008674	XM_394045	P3557	GO:0005623; GO:0005215; GO:0016021; GO:0006810	inorganic phosphate cotransporter-like	FBgn0010497	Dietary and metabolic glutamate transporter	IPR011701; IPR020846; IPR016196	Major facilitator superfamily domain; Major facilitator superfamily; Major facilitator superfamily domain, general substrate transporter	Apis mellifera putative inorganic phosphate cotransporter-like (LOC410566), mRNA.	410566	XLOC_004840	LOC410566	Group14:8698284-8720156	LOWDATA	17.8233	11.3566	-0.650234	0.422804	1	1
XLOC_005004	XM_624041	P3713	GO:0006879; GO:0006826; GO:0003824; GO:0005488; GO:0019725; GO:0016491; GO:0006811	ferritin subunit	FBgn0015222	Ferritin 1 heavy chain homologue	IPR009040; IPR008331; IPR012347; IPR001519; IPR009078	Ferritin-related; Ferritin; Ferritin- like diiron domain; Ferritin-like superfamily; Ferritin/DPS protein domain	Apis mellifera ferritin 1 heavy chain homologue (Fer1HCH), mRNA.	551651	XLOC_005004	Fer1HCH	Group14:5300339-5305530	OK	3486.57	2222.33	-0.649735	0.422156	0	0
XLOC_013533	XM_003251951	P9757	GO:0008233; GO:0004084; GO:0009058; GO:0006519; GO:0003824; GO:0005488; GO:0019538; GO:0005739; GO:0009056	branched-chain-amino-acid cytosolic-like			IPR018300; IPR005786; IPR001544	Aminotransferase, class IV; Aminotransferase, class IV, conserved site; Branched-chain amino acid aminotransferase II	Apis mellifera branched-chain-amino-acid aminotransferase, cytosolic-like (LOC100577298), partial mRNA.	100577298	XLOC_013533	LOC100577298	GroupUn2036:841-3121	OK	22.0497	14.0607	-0.649091	0.421319	0	0
XLOC_006582	XM_001122505	P4862	GO:0005319				IPR001747; IPR015819; IPR015816	Lipid transport protein, N-terminal; Vitellinogen, beta-sheet N-terminal; Lipid transport protein, beta-sheet shell		726783	XLOC_006582	LOC726783	Group2:9397191-9400186	OK	1.96322	1.2526	-0.648297	0.420289	0	0
XLOC_002390											XLOC_002390	-	Group10:2379203-2379492	OK	2.04993	1.30798	-0.648229	0.420201	0.0932916	0.150955
XLOC_001900	XM_393148	P1450	GO:0005515; GO:0005623; GO:0006811; GO:0008150; GO:0005215	organic anion transporter	FBgn0034716	Organic anion transporting polypeptide 58Dc	IPR002350; IPR004156; IPR016196	Organic anion transporter polypeptide OATP; Major facilitator superfamily domain, general substrate transporter; Kazal domain	Apis mellifera solute carrier organic anion transporter family member 5A1-like (LOC409650), mRNA.	409650	XLOC_001900	LOC409650	Group10:9019835-9030739	OK	50.1845	32.0265	-0.647976	0.419873	0	0
TCONS_00022721	NM_001172406	P9305	GO:0006091; GO:0005622; GO:0003824; GO:0005215; GO:0005739; GO:0006811; GO:0043234	ensangp00000013532-like protein	FBgn0042132					725372	XLOC_012661	LOC725372	Group9:6408390-6412224	LOWDATA	17.5972	11.2384	-0.646909	0.418491	1	1
XLOC_003416											XLOC_003416	-	Group11:3176618-3176976	OK	1.99273	1.27301	-0.646506	0.41797	0.0293216	0.055676
XLOC_010212	XM_003250577	P7650								100578003	XLOC_010212	LOC100578003	Group6:8962072-9046605	OK	2.73807	1.74955	-0.646178	0.417546	0.000959978	0.002557
XLOC_008858	NM_001134722	P6547	GO:0016787	dolichyl-diphosphooligosaccharide--protein glycosyltransferase subunit 4	FBgn0053774		IPR018943	Oligosaccaryltransferase	Apis mellifera dolichyl-diphosphooligosaccharide--protein glycosyltransferase subunit 4 (LOC100188940), mRNA.	100188940	XLOC_008858	LOC100188940	Group5:5622989-5623624	OK	160.027	102.258	-0.646102	0.417448	0.179071	0.260678
XLOC_003474											XLOC_003474	-	Group11:8917155-8917464	OK	1.96906	1.25842	-0.645892	0.417176	0.0676021	0.114338
XLOC_003476											XLOC_003476	-	Group11:8919055-8920784	OK	2.7675	1.7702	-0.644669	0.415598	4.91096e-12	0
XLOC_012074	XM_001119949	P8918	GO:0005783; GO:0008152; GO:0007165; GO:0003824; GO:0005488; GO:0010181; GO:0005525; GO:0005506; GO:0000166; GO:0016491	nadph--cytochrome p450 reductase-like	FBgn0015623	Cytochrome P450 reductase	IPR001806; IPR023173; IPR027417; IPR017938; IPR017927; IPR001094; IPR008254; IPR005225; IPR001433; IPR003097; IPR001709	Small GTP-binding protein domain; P-loop containing nucleoside triphosphate hydrolase; Flavodoxin; NADPH-cytochrome p450 reductase, FAD-binding, alpha-helical domain-3; Oxidoreductase FAD/NAD(P)-binding; Small GTPase superfamily; Flavodoxin/nitric oxide synthase; Ferredoxin reductase-type FAD-binding domain; Flavoprotein pyridine nucleotide cytochrome reductase; Riboflavin synthase-like beta-barr…	Apis mellifera NADPH--cytochrome P450 reductase-like (LOC724870), mRNA.	724870	XLOC_012074	LOC724870	Group8:12642664-12663846	OK	237.67	152.083	-0.644101	0.414866	0	0
XLOC_013426											XLOC_013426	-	GroupUn1851:649-857	OK	5.34995	3.42589	-0.643047	0.413509	0.212067	0.297852
XLOC_013037											XLOC_013037	-	GroupUn113:24095-27301	OK	5.40112	3.45878	-0.642995	0.413443	0.000241799	0.000702
XLOC_011307											XLOC_011307	-	Group7:11298586-11299551	OK	1.88366	1.20662	-0.64257	0.412896	1.79831e-06	7e-06
XLOC_006170											XLOC_006170	-	Group16:445665-446716	OK	56.7024	36.3474	-0.641558	0.411597	2.22045e-16	0
XLOC_012385	XM_625148	P9034					IPR010562	Haemolymph juvenile hormone binding	Apis mellifera circadian clock-controlled protein-like (LOC552773), mRNA.	552773	XLOC_012385	LOC552773	Group9:5513049-5517314	OK	141.105	90.4563	-0.641476	0.411491	0	0
XLOC_011510	NM_001077820	P8421					IPR005055	Insect pheromone-binding protein A10/OS-D	Apis mellifera chemosensory protein 1 (CSP1), mRNA.	725382	XLOC_011510	CSP1	Group8:6503708-6504171	OK	289.78	185.767	-0.641464	0.411476	0	0
XLOC_000011	NM_001141964	P10	GO:0005783; GO:0005634; GO:0008233; GO:0050789; GO:0046983; GO:0005515; GO:0006350; GO:0005623; GO:0043234; GO:0019538	extra macrochaetae	FBgn0000575	extra macrochaetae	IPR026052; IPR011598	Myc-type, basic helix-loop-helix (bHLH) domain; DNA-binding protein inhibitor	Apis mellifera extra macrochaetae (Emc), mRNA.	100216325	XLOC_000011	Emc	Group1:558580-560828	OK	53.7324	34.4513	-0.641234	0.411181	0	0
XLOC_008666											XLOC_008666	-	Group4:3416931-3417616	OK	42.0124	26.9407	-0.641028	0.410917	0	0
XLOC_003529											XLOC_003529	-	Group11:11878389-11878686	OK	3.3429	2.14544	-0.639827	0.409379	0.0679468	0.114797
XLOC_011384	XM_397353	P8305	GO:0009058; GO:0005623; GO:0016740; GO:0008146; GO:0005975	carbohydrate sulfotransferase 11-like	FBgn0035287		IPR005331; IPR018011	Sulfotransferase; Carbohydrate sulfotransferase-related	Apis mellifera chondroitin 4-O-sulfotransferase (LOC413914), mRNA.	413914	XLOC_011384	LOC413914	Group8:1979641-1995627	OK	28.7517	18.4688	-0.638557	0.407755	0	0
XLOC_009290	XR_120207; XM_624733	P6965	GO:0003824; GO:0005488; GO:0005975	maltase 1-like			IPR017853; IPR006047; IPR015902; IPR006589; IPR013781	Glycoside hydrolase, family 13; Glycoside hydrolase, catalytic domain; Glycosyl hydrolase, family 13, subfamily, catalytic domain; Glycosyl hydrolase, family 13, catalytic domain; Glycoside hydrolase, superfamily	Apis mellifera alpha glucosidase 3 (AGLU3), mRNA.	552357	XLOC_009290	AGLU3	Group5:7679166-7792923	OK	6.01017	3.86277	-0.63777	0.406751	0	0
XLOC_010550											XLOC_010550	-	Group6:13082295-13082587	OK	2.02122	1.29956	-0.6372	0.406024	0.0932916	0.150955
XLOC_008923	XM_003250385	P6607	GO:0005623; GO:0004888; GO:0007165; GO:0004930; GO:0004872	g-protein coupled receptor mth2-like			IPR000832; IPR017981	GPCR, family 2, secretin-like; GPCR, family 2-like	Apis mellifera G-protein coupled receptor Mth2-like (LOC100578046), mRNA.	100578046	XLOC_008923	LOC100578046	Group5:7319949-7345341	OK	117.434	75.513	-0.637053	0.405837	0	0
XLOC_006525	XM_394366	P4813			FBgn0263260	seele	IPR021852	Domain of unknown function DUF3456	Apis mellifera protein canopy-1-like (LOC410890), mRNA.	410890	XLOC_006525	LOC410890	Group2:5238019-5251458	OK	57.8119	37.1771	-0.636952	0.405708	0	0
XLOC_011310											XLOC_011310	-	Group7:11312212-11312640	OK	1.94778	1.25275	-0.636736	0.405433	0.00974672	0.021072
XLOC_007243											XLOC_007243	-	Group2:12030994-12031343	OK	1.85407	1.19272	-0.636444	0.405061	0.0363654	0.067305
XLOC_001695											XLOC_001695	-	Group1:26876246-26876654	OK	1.66124	1.06927	-0.635631	0.404027	0.018177	0.036722
XLOC_006685	XM_394314	P4968	GO:0030154; GO:0003824; GO:0007275; GO:0016881; GO:0006464	ubiquitin-conjugating enzyme e2 r2-like	FBgn0036516		IPR023313; IPR000608; IPR016135	Ubiquitin-conjugating enzyme, E2; Ubiquitin-conjugating enzyme, active site; Ubiquitin-conjugating enzyme/RWD-like	Apis mellifera ubiquitin-conjugating enzyme E2 R2-like (LOC410838), mRNA.	410838	XLOC_006685	LOC410838	Group2:14141032-14157608	OK	73.0135	47.0007	-0.635481	0.403836	0	0
XLOC_008501	XM_001121634	P6366	GO:0016787; GO:0004553; GO:0005975	gnbp- partial	FBgn0040323	Gram-negative bacteria binding protein 1	IPR013320; IPR000757; IPR008985	Glycoside hydrolase, family 16; Concanavalin A-like lectin/glucanases superfamily; Concanavalin A-like lectin/glucanase, subgroup	Apis mellifera beta-1,3-glucan recognition protein 2 (B-gluc2), mRNA.	725832	XLOC_008501	B-gluc2	Group4:8194585-8198323	OK	125.245	80.655	-0.634917	0.40312	0	0
XLOC_010509											XLOC_010509	-	Group6:8698016-8699304	OK	5.30283	3.41612	-0.634404	0.402468	6.19527e-12	0
XLOC_013638											XLOC_013638	LOC100578292	GroupUn2369:344-924	OK	2.34866	1.51335	-0.634089	0.402069	1.25081e-05	4.3e-05
XLOC_012269											XLOC_012269	-	Group8:9835643-9835849	OK	4.19586	2.70449	-0.63361	0.401462	0.263896	0.356709
XLOC_009699											XLOC_009699	-	Group6:579957-585150	OK	3.81485	2.45911	-0.63349	0.40131	0	0
XLOC_011202											XLOC_011202	-	Group7:1677708-1678375	OK	1.9331	1.24633	-0.633226	0.400975	0.000226794	0.000661
XLOC_007202											XLOC_007202	-	Group2:7246793-7247106	OK	1.938	1.25014	-0.63248	0.400031	0.0676021	0.114338
XLOC_000481											XLOC_000481	LOC725387	Group1:19867644-20069516	OK	545.732	352.037	-0.632466	0.400013	0	0
XLOC_014139	XM_001120887	P10062	GO:0016787; GO:0004568; GO:0003824; GO:0004553; GO:0005975; GO:0009056	chitinase-like protein idgf4-like			IPR017853; IPR001223; IPR015520; IPR011583; IPR013781	Glycoside hydrolase, catalytic domain; Chitinase II; Imaginal disc growth factor; Glycoside hydrolase, superfamily; Glycoside hydrolase, family 18, catalytic domain	Apis mellifera chitinase-like protein Idgf4-like (LOC724987), partial mRNA.	724987	XLOC_014139	LOC724987	GroupUn420:122-1765	OK	411.599	265.646	-0.631734	0.399088	0	0
TCONS_00001459	XM_003249621	P668								100579025	XLOC_000729	LOC100579025	Group1:3075290-3313473	OK	3.55983	2.2977	-0.631618	0.398941	0.0259842	0.050078
XLOC_001321	XM_394256	P1218	GO:0005623; GO:0006810; GO:0006812; GO:0006811; GO:0008150; GO:0005215	mitochondrial sodium hydrogen exchanger nha2-like	FBgn0031865	Na[+]/H[+] hydrogen antiporter 1	IPR006153	Cation/H+ exchanger	Apis mellifera mitochondrial sodium/hydrogen exchanger NHA2-like (LOC410780), mRNA.	410780	XLOC_001321	LOC410780	Group1:26726747-26850280	OK	13.9448	9.00098	-0.631573	0.398884	0	0
XLOC_006084											XLOC_006084	-	Group16:3840048-3841972	OK	2.00021	1.29157	-0.631023	0.39819	0.00348122	0.008306
XLOC_007626	XM_395035	P5700	GO:0016740; GO:0016747	nose resistant to fluoxetine protein 6-like			IPR006621; IPR002656	Nose resistant-to-fluoxetine protein, N-terminal; Acyltransferase 3	Apis mellifera nose resistant to fluoxetine protein 6-like (LOC411564), mRNA.	411564	XLOC_007626	LOC411564	Group3:1868151-1877682	FAIL	20.2718	13.0906	-0.630943	0.398089	1	1
XLOC_004890	XM_001122557	P3611	GO:0016020; GO:0005623; GO:0005215; GO:0016021; GO:0006810	facilitated trehalose transporter tret1-like			IPR005829; IPR003663; IPR005828; IPR020846; IPR016196	Sugar/inositol transporter; Major facilitator superfamily domain; Sugar transporter, conserved site; Major facilitator superfamily domain, general substrate transporter; General substrate transporter	Apis mellifera facilitated trehalose transporter Tret1-like (LOC726839), mRNA.	726839	XLOC_004890	LOC726839	Group14:10184329-10190721	OK	2.09861	1.35607	-0.630007	0.396909	0	0
XLOC_012575											XLOC_012575	Tpx-4	Group9:1621101-1637223	OK	209.623	135.757	-0.62677	0.392841	0	0
XLOC_005038											XLOC_005038	LOC100576113	Group14:6232960-6252646	OK	363.464	235.409	-0.626643	0.392681	3.85247e-13	0
XLOC_004537											XLOC_004537	-	Group13:4698802-4699175	OK	5.65307	3.66327	-0.625903	0.391755	0.00560615	0.01282
XLOC_006961	XM_001120071	P5233			FBgn0038790	Metallothionein C				724627	XLOC_006961	LOC724627	Group2:11186088-11187760	OK	3731.91	2421.61	-0.623948	0.389311	0	0
XLOC_001191	XM_624627	P1093	GO:0003677; GO:0000976; GO:0003700; GO:0009653; GO:0005634; GO:0005654; GO:0007165; GO:0050789; GO:0007275; GO:0006350; GO:0043234; GO:0040007	homeobox protein aristaless-like	FBgn0000061	aristaless	IPR003654; IPR000047; IPR001356; IPR017970; IPR009057	Homeodomain; Helix-turn-helix motif; Homeobox, conserved site; Homeodomain-like; OAR domain	Apis mellifera prd-like homeobox protein, transcript variant 2 (LOC552251), mRNA.	552251	XLOC_001191	LOC552251	Group1:21098315-21168099	OK	5.70728	3.70347	-0.623926	0.389284	0	0
XLOC_012204											XLOC_012204	-	Group8:3947216-3949475	OK	2.29333	1.48818	-0.623897	0.389247	2.13163e-14	0
XLOC_007249											XLOC_007249	-	Group2:12636335-12636766	OK	2.02048	1.31182	-0.62313	0.388291	0.0106726	0.022825
XLOC_002008											XLOC_002008	Y-y	Group10:12048752-12071618	OK	3.52842	2.29123	-0.6229	0.388004	0.245159	0.336397
XLOC_000197	NM_001160050	P163	GO:0006950; GO:0000166; GO:0005634	heat shock protein 70	FBgn0001219	Heat shock protein cognate 4	IPR018181; IPR013126	Heat shock protein 70, conserved site; Heat shock protein 70 family	Apis mellifera heat shock protein cognate 4 (Hsc70-4), mRNA.	409418	XLOC_000197	Hsc70-4	Group1:7307347-7311680	OK	2525.12	1640.03	-0.62263	0.387668	0	0
TCONS_00005445	XM_003249078	P2271			FBgn0034047		IPR024810	Mab-21 domain		100577693	XLOC_002986	LOC100577693	Group11:379243-383361	LOWDATA	50.9973	33.1341	-0.622104	0.387013	1	1
XLOC_013088											XLOC_013088	-	GroupUn1205:691-955	OK	41.3674	26.8801	-0.621956	0.386829	1.28144e-05	4.4e-05
XLOC_001165	XM_001121241	P1066								725387	XLOC_001165	LOC725387	Group1:19867644-20069516	OK	875.125	568.986	-0.621096	0.38576	0	0
XLOC_012178											XLOC_012178	-	Group8:3352073-3357234	OK	2.66439	1.73235	-0.621076	0.385735	0.213284	0.299226
XLOC_011069	NM_001011633	P8156	GO:0000003; GO:0004511; GO:0009628; GO:0009058; GO:0016787; GO:0005623; GO:0006519; GO:0007610; GO:0009605; GO:0007165; GO:0008152; GO:0003824; GO:0006139; GO:0016714; GO:0005488; GO:0007275; GO:0004497; GO:0006950; GO:0000166; GO:0050789; GO:0009056	tyrosine hydroxylase	FBgn0005626	pale	IPR019773; IPR001273; IPR019774; IPR018301; IPR005962	Aromatic amino acid hydroxylase, C-terminal; Aromatic amino acid hydroxylase, iron/copper binding site; Aromatic amino acid hydroxylase; Tyrosine 3-monooxygenase-like; Tyrosine 3-monooxygenase	Apis mellifera tyrosine hydroxylase (TyHyd), mRNA.	408930	XLOC_011069	TyHyd	Group7:8214997-8229824	OK	106.072	68.9749	-0.620901	0.385518	0	0
XLOC_008877	XM_003249973	P6568								100576641	XLOC_008877	LOC100576641	Group5:6133020-6148565	OK	6.51205	4.23579	-0.620481	0.384997	7.49319e-05	0.000233
XLOC_012056	XR_120428										XLOC_012056	LOC551263	Group8:11574950-11586720	OK	14.3259	9.32464	-0.619506	0.383788	0	0
XLOC_014003	XM_001121174	P10000								725305	XLOC_014003	LOC725305	GroupUn3591:90-2408	OK	274.538	178.731	-0.619216	0.383428	0	0
XLOC_006754											XLOC_006754	-	Group2:413920-415526	OK	2.61737	1.70466	-0.618633	0.382707	0.000711057	0.001929
XLOC_005739	XM_393164	P4314	GO:0016787; GO:0005623; GO:0006139; GO:0005215; GO:0005524; GO:0000166; GO:0006811; GO:0009056	abc transporter g family member 20-like isoform 1	FBgn0039594		IPR027417; IPR000412; IPR003439; IPR017871; IPR003593	ABC-2; P-loop containing nucleoside triphosphate hydrolase; ABC transporter-like; AAA+ ATPase domain; ABC transporter, conserved site	Apis mellifera ABC transporter G family member 20-like, transcript variant 1 (LOC409666), mRNA.	409666	XLOC_005739	LOC409666	Group15:6318473-6356192	OK	37.9667	24.75	-0.617306	0.381067	0	0
TCONS_00004108	XM_003250622	P1740								100577528	XLOC_002228	LOC100577528	Group10:8584661-8620522	LOWDATA	3.73818	2.4378	-0.616756	0.380388	1	1
XLOC_005145	XM_001122842	P3854	GO:0005576; GO:0005975; GO:0030246	uncharacterized protein loc100879113	FBgn0035845		IPR002557	Chitin binding domain		727129	XLOC_005145	LOC727129	Group14:9632530-9645477	OK	5.935	3.87081	-0.616613	0.380212	1.55431e-15	0
TCONS_00012153		P5059									XLOC_006788	LOC724736	Group2:2407672-2842619	OK	2.04496	1.3339	-0.616421	0.379975	6.21725e-15	0
XLOC_006767											XLOC_006767	-	Group2:880330-1005565	OK	3.11743	2.0339	-0.616108	0.379589	3.42764e-08	0
XLOC_002356	XM_391825	P1867	GO:0016021		FBgn0031010		IPR011701; IPR016196	Major facilitator superfamily; Major facilitator superfamily domain, general substrate transporter	Apis mellifera monocarboxylate transporter 9-like (LOC408272), mRNA.	408272	XLOC_002356	LOC408272	Group10:12209670-12217327	OK	15.7901	10.3029	-0.615975	0.379425	0	0
XLOC_009644											XLOC_009644	-	Group5:12174593-12174812	OK	44.4355	29.0029	-0.615516	0.37886	0.000754441	0.002039
XLOC_002980	XM_003249075	P2263								100577504	XLOC_002980	LOC100577504	Group11:168087-189650	OK	20.512	13.3958	-0.614687	0.37784	0	0
XLOC_014480	XR_120726										XLOC_014480	LOC100576440	GroupUn623:1949-2931	OK	26.43	17.2639	-0.614418	0.377509	0	0
XLOC_005300	XM_392728	P3880	GO:0008233; GO:0003824; GO:0019538; GO:0004252; GO:0009056	serine proteinase stubble-like	FBgn0037627		IPR001314; IPR001254; IPR009003	Peptidase S1; Peptidase S1A, chymotrypsin-type; Trypsin-like cysteine/serine peptidase domain	Apis mellifera serine protease homolog 37 (SPH37), mRNA.	409204	XLOC_005300	SPH37	Group15:1077531-1079750	OK	19.8961	12.9961	-0.614407	0.377496	0	0
XLOC_001346	XM_003251729; XM_003251730; XM_001119969; XM_003251728	P1242	GO:0016787; GO:0005576; GO:0006139; GO:0005488; GO:0009056	probable chitinase 3-like			IPR002557	Chitin binding domain		724199	XLOC_001346	LOC724199	Group1:27255205-27273609	OK	1968.3	1285.76	-0.614329	0.3774	0	0
XLOC_002502											XLOC_002502	-	Group10:9365882-9366196	OK	2.09969	1.37221	-0.613676	0.376598	0.0742996	0.124275
XLOC_010552											XLOC_010552	-	Group6:13097023-13097427	OK	1.52974	1	-0.613285	0.376118	0.00129066	0.003353
XLOC_013098											XLOC_013098	-	GroupUn123:9379-9621	OK	3.0988	2.0261	-0.613004	0.375774	0.196799	0.280187
XLOC_005192											XLOC_005192	-	Group14:2461396-2461695	OK	1.95914	1.28135	-0.612551	0.375219	0.0932916	0.150955
XLOC_002075	XM_392596	P1607	GO:0008152; GO:0003824; GO:0004022	15-hydroxyprostaglandin dehydrogenase	FBgn0011693	Photoreceptor dehydrogenase	IPR002424; IPR002198; IPR016040	Short-chain dehydrogenase/reductase SDR; NAD(P)-binding domain; Alcohol dehydrogenase, insect-type	Apis mellifera 15-hydroxyprostaglandin dehydrogenase [NAD+]-like, transcript variant 1 (LOC409071), mRNA.	409071	XLOC_002075	LOC409071	Group10:3130198-3134004	OK	223.568	146.335	-0.611439	0.373858	0	0
XLOC_006403											XLOC_006403	-	Group16:4088431-4088646	OK	20.2367	13.251	-0.610873	0.373166	0.0257833	0.049764
XLOC_008828	XM_392588	P6518	GO:0008152; GO:0003824; GO:0005488; GO:0016831	cysteine sulfinic acid decarboxylase-like			IPR002129; IPR015424; IPR015421; IPR015422	Pyridoxal phosphate-dependent transferase, major region, subdomain 2; Pyridoxal phosphate-dependent decarboxylase; Pyridoxal phosphate-dependent transferase; Pyridoxal phosphate-dependent transferase, major region, subdomain 1	Apis mellifera cysteine sulfinic acid decarboxylase-like (LOC409063), mRNA.	409063	XLOC_008828	LOC409063	Group5:3207362-3212475	OK	15.199	9.95735	-0.610143	0.372274	0	0
XLOC_003552											XLOC_003552	-	Group11:12742094-12742367	OK	2.35126	1.54052	-0.610021	0.372126	0.139945	0.211931
XLOC_001992	XM_624637	P1536	GO:0005509	ef-hand domain-containing protein cg10641-like	FBgn0032731		IPR011992; IPR002048; IPR018247	EF-hand domain; EF-Hand 1, calcium-binding site; EF-hand-like domain	Apis mellifera EF-hand domain-containing protein CG10641-like (LOC552261), mRNA.	552261	XLOC_001992	LOC552261	Group10:11441128-11456196	OK	38.8	25.4228	-0.609934	0.372019	0	0
XLOC_014315	XM_003251755	P10164								100576133	XLOC_014315	LOC100576133	GroupUn5:386101-388493	OK	32.9956	21.623	-0.609707	0.371743	0	0
TCONS_00007402	XM_003249126	P3029								100576851	XLOC_004108	LOC100576851	Group13:643793-658247	LOWDATA	151.867	99.537	-0.609504	0.371495	1	1
XLOC_014358											XLOC_014358	-	GroupUn5178:14011-14441	OK	1.8114	1.18791	-0.608682	0.370494	0.0119924	0.025343
XLOC_004677	XM_625234	P3402							Apis mellifera hypothetical LOC550914 (LOC550914), mRNA.	550914	XLOC_004677	LOC550914	Group14:2882036-2884506	OK	108.771	71.4004	-0.60729	0.368801	0	0
XLOC_005427											XLOC_005427	-	Group15:5051700-5052296	OK	2.14317	1.40701	-0.607116	0.36859	0.000456573	0.001274
XLOC_007988											XLOC_007988	-	Group3:8909398-8909613	OK	3.78425	2.48497	-0.606779	0.368181	0.263896	0.356709
XLOC_014222	XM_623768	P10116	GO:0005737; GO:0016787	ectonucleoside triphosphate diphosphohydrolase 5-like	FBgn0024947	NTPase	IPR000407	Nucleoside phosphatase GDA1/CD39	Apis mellifera ectonucleoside triphosphate diphosphohydrolase 5-like (LOC551373), partial mRNA.	551373	XLOC_014222	LOC551373	GroupUn450:1064-3195	OK	178.316	117.108	-0.606597	0.36796	0	0
XLOC_003507											XLOC_003507	-	Group11:10912732-10913100	OK	4.91367	3.22753	-0.60637	0.367685	0.0115861	0.024576
XLOC_005686	XM_001119978	P4260	GO:0008233; GO:0003824; GO:0019538; GO:0004252; GO:0009056	serine protease snake			IPR001314; IPR018114; IPR001254; IPR009003	Peptidase S1; Peptidase S1, trypsin family, active site; Peptidase S1A, chymotrypsin-type; Trypsin-like cysteine/serine peptidase domain	Apis mellifera serine protease snake-like (LOC724208), mRNA.	724208	XLOC_005686	LOC724208	Group15:3775166-3776624	OK	473.361	310.942	-0.606295	0.367594	0	0
XLOC_009884											XLOC_009884	-	Group6:12606894-12607860	OK	3.89586	2.55983	-0.605894	0.367108	3.01074e-07	1e-06
XLOC_013994	XM_003251996	P9999								100578979	XLOC_013994	LOC100578979	GroupUn3561:12-1084	OK	13.8954	9.13171	-0.60565	0.366812	0	0
XLOC_011270											XLOC_011270	-	Group7:7427161-7427568	OK	2.8984	1.90492	-0.605526	0.366662	0.0155564	0.031942
XLOC_003616	XM_395092	P2683	GO:0005615	uncharacterized protein loc100878806	FBgn0051997					411622	XLOC_003616	LOC411622	Group12:3926295-3934710	OK	439.259	288.733	-0.605336	0.366432	0	0
XLOC_009318	NM_001011574	P6991	GO:0006066; GO:0006519; GO:0016614; GO:0008152; GO:0003824; GO:0006139; GO:0019748; GO:0000166; GO:0005975; GO:0009056	glucose dehydrogenase			IPR007867; IPR012132; IPR000172	Glucose-methanol-choline oxidoreductase, N-terminal; Glucose-methanol-choline oxidoreductase, C-terminal; Glucose-methanol-choline oxidoreductase	Apis mellifera glucose oxidase (LOC406081), mRNA.	406081	XLOC_009318	LOC406081	Group5:9515203-9749237	OK	64.317	42.2866	-0.605	0.366025	0	0
XLOC_008176	XM_625258	P6048							Apis mellifera hypothetical LOC551656, transcript variant 2 (LOC551656), mRNA.	551656	XLOC_008176	LOC551656	Group4:5781517-5784071	OK	16.8754	11.0965	-0.604817	0.365804	0	0
XLOC_004047											XLOC_004047	-	Group12:4720949-4721231	OK	3.02033	1.98774	-0.60358	0.364309	0.113922	0.178922
XLOC_013314	NM_001098218.1|GroupUn161	P9653									XLOC_013314	LOC726755	GroupUn161:15164-23117	OK	13.5654	8.93043	-0.60313	0.363766	0	0
XLOC_004052											XLOC_004052	-	Group12:5330023-5330395	OK	2.02728	1.33482	-0.602897	0.363485	0.0321355	0.060399
XLOC_000782	XM_003250075	P719								100578481	XLOC_000782	LOC100578481	Group1:5241775-5243002	OK	2.29439	1.51083	-0.602768	0.363329	0.000678352	0.001845
TCONS_00020455	XR_119864										XLOC_011442	LOC100578510	Group8:3339339-3343724	LOWDATA	1.73771	1.14462	-0.602319	0.362788	1	1
TCONS_00001177	XM_392808	P556	GO:0005737; GO:0009058; GO:0005730; GO:0005515; GO:0000166; GO:0004672; GO:0008152; GO:0050789; GO:0030234; GO:0016772	tribbles homolog 2	FBgn0028978	tribbles	IPR024104; IPR011009; IPR000719	Pseudokinase tribbles family/serine-threonine-protein kinase 40; Protein kinase, catalytic domain; Protein kinase-like domain	Apis mellifera tribbles (trbl), mRNA.	409288	XLOC_000607	trbl	Group1:26991221-27056318	OK	16.9699	11.1782	-0.60229	0.362753	0	0
XLOC_013688											XLOC_013688	-	GroupUn25:5888-7122	OK	4.25356	2.80265	-0.601879	0.362258	0.0451979	0.081256
XLOC_011294											XLOC_011294	-	Group7:9308200-9308628	OK	1.51697	1	-0.601194	0.361434	0.000822951	0.00221
XLOC_009598											XLOC_009598	-	Group5:6132193-6132520	OK	3.21969	2.12263	-0.601069	0.361284	0.0532096	0.093541
XLOC_008061	XR_119711										XLOC_008061	LOC100576993	Group4:446604-475427	OK	56.0906	36.9882	-0.600694	0.360833	0	0
XLOC_009614											XLOC_009614	-	Group5:7109224-7109563	OK	1.98354	1.30912	-0.599483	0.35938	0.0543152	0.095116
TCONS_00011691	XM_396637	P4854	GO:0005739; GO:0006811	brain protein 44-like	FBgn0037715		IPR005336	Uncharacterised protein family UPF0041	Apis mellifera brain protein 44-like (LOC413186), mRNA.	413186	XLOC_006571	LOC413186	Group2:9167990-9180057	OK	122.223	80.6982	-0.598907	0.35869	0	0
XLOC_006963	NM_001011630	P5235	GO:0008289; GO:0005215; GO:0006810	fatty acid binding protein	FBgn0037913	fatty acid bindin protein	IPR000566; IPR012674; IPR011038; IPR000463	Calycin; Calycin-like; Cytosolic fatty-acid binding; Lipocalin/cytosolic fatty-acid binding protein domain	Apis mellifera fatty acid binding protein (Fabp), mRNA.	408689	XLOC_006963	Fabp	Group2:11192107-11197158	OK	674.062	445.21	-0.598395	0.358077	0	0
TCONS_00010021		P4172									XLOC_005598	LOC100577558	Group15:1010866-1062761	OK	1.51377	1	-0.598143	0.357775	6.89908e-09	0
TCONS_00000584	XM_623808	P289			FBgn0014092		IPR002678	Ngg1p interacting factor 3, NIF3	Apis mellifera NIF3-like protein 1 (LOC551415), mRNA.	551415	XLOC_000321	LOC551415	Group1:12565155-12570700	LOWDATA	35.6819	23.5761	-0.597867	0.357445	1	1
XLOC_011292											XLOC_011292	-	Group7:9066561-9067319	OK	4.67103	3.08673	-0.597661	0.357199	7.92863e-06	2.8e-05
XLOC_008973	XM_392383	P6659	GO:0003700; GO:0009607; GO:0007165; GO:0007275; GO:0006350; GO:0003677; GO:0006950; GO:0050789	x-box-binding protein 1	FBgn0021872	X box binding protein-1	IPR008917; IPR004827	Basic-leucine zipper domain; Eukaryotic transcription factor, Skn-1-like, DNA-binding	Apis mellifera X box binding protein-1 (Xbp1), mRNA.	408853	XLOC_008973	Xbp1	Group5:9988084-9990756	OK	168.289	111.235	-0.59733	0.356803	0	0
XLOC_002400											XLOC_002400	-	Group10:2738239-2738669	OK	1.51246	1	-0.5969	0.35629	0.000822951	0.00221
TCONS_00017459	XM_001120594	P7243	GO:0005515; GO:0003824; GO:0004252	pattern recognition serine proteinase precursor	FBgn0051217	modular serine protease	IPR023415; IPR000436; IPR018114; IPR002172; IPR001254; IPR009003	Low-density lipoprotein (LDL) receptor class A repeat; Peptidase S1; Peptidase S1, trypsin family, active site; Low-density lipoprotein (LDL) receptor class A, conserved site; Sushi/SCR/CCP; Trypsin-like cysteine/serine peptidase domain	Apis mellifera serine protease 49 (SP49), mRNA.	724703	XLOC_009739	SP49	Group6:4596971-4604199	LOWDATA	81.2779	53.7462	-0.5967	0.356051	1	1
XLOC_002825	XM_393736	P2113	GO:0000166; GO:0016627; GO:0008152; GO:0003824; GO:0003995	glutaryl- mitochondrial	FBgn0031824		IPR006090; IPR013786; IPR006091; IPR006089; IPR009100; IPR009075; IPR006092	Acyl-CoA dehydrogenase, conserved site; Acyl-CoA dehydrogenase/oxidase; Acyl-CoA dehydrogenase/oxidase, N-terminal; Acyl-CoA oxidase/dehydrogenase, central domain; Acyl-CoA dehydrogenase, N-terminal; Acyl-CoA dehydrogenase/oxidase C-terminal; Acyl-CoA oxidase/dehydrogenase, type 1	Apis mellifera glutaryl-CoA dehydrogenase, mitochondrial (Gdch), mRNA.	410254	XLOC_002825	Gdch	Group11:12105701-12108150	OK	11.1551	7.37877	-0.596251	0.355515	0	0
TCONS_00004789	XM_001121404	P1959	GO:0005452; GO:0005623; GO:0006820; GO:0006811; GO:0005215	anion exchange protein 2-like	FBgn0036043		IPR003020; IPR001717; IPR011531; IPR016152; IPR013769	Bicarbonate transporter, eukaryotic; Band 3 cytoplasmic domain; Phosphotransferase/anion transporter; Bicarbonate transporter, C-terminal; Anion exchange protein	Apis mellifera anion exchange protein 2-like (LOC725581), mRNA.	725581	XLOC_002657	LOC725581	Group11:3051023-3105983	OK	4.68608	3.10033	-0.59596	0.355168	0	0
XLOC_005950											XLOC_005950	-	Group15:5703830-5704134	OK	1.91862	1.26947	-0.595845	0.355031	0.0932916	0.150955
TCONS_00000640		P309									XLOC_000350	LOC100577918	Group1:13725578-13728233	OK	3.54848	2.348	-0.595769	0.354941	2.22045e-16	0
XLOC_004302	XM_625082	P3215			FBgn0022343		IPR026806	Protein CDV3	Apis mellifera protein CDV3 homolog (LOC552707), mRNA.	552707	XLOC_004302	LOC552707	Group13:1423832-1432012	OK	27.2431	18.0283	-0.595628	0.354773	0	0
XLOC_011587	XR_120190										XLOC_011587	LOC409368	Group8:8385876-8396564	OK	245.455	162.555	-0.594531	0.353467	0	0
TCONS_00012660		P5319									XLOC_007050	skp1	Group2:14487143-14497754	OK	87.5849	58.018	-0.594182	0.353052	0	0
TCONS_00012276		P5120									XLOC_006847	LOC100577268	Group2:6230859-6298648	OK	9.43676	6.25281	-0.593787	0.352583	0	0
XLOC_005631	XM_395371	P4206	GO:0005623	transmembrane protein 205	FBgn0052512		IPR025423	Domain of unknown function DUF4149		411902	XLOC_005631	LOC411902	Group15:2286621-2317400	OK	23.378	15.4984	-0.593032	0.351687	0	0
XLOC_005298	XM_623309	P3879	GO:0005623; GO:0006812; GO:0005215; GO:0006810; GO:0006811	sideroflexin-2-like	FBgn0036843		IPR004686	Tricarboxylate/iron carrier	Apis mellifera sideroflexin-2-like (LOC550915), mRNA.	550915	XLOC_005298	LOC550915	Group15:1066721-1072820	OK	44.9976	29.8353	-0.592828	0.351445	0	0
XLOC_003722	XM_001121958	P2776	GO:0003677; GO:0046983; GO:0005515; GO:0005634; GO:0050789; GO:0003824; GO:0006350	hairy enhancer-of-split related with yrpw motif protein 2	FBgn0259938	clockwork orange	IPR003650; IPR011598	Orange; Myc-type, basic helix-loop-helix (bHLH) domain		726204	XLOC_003722	LOC726204	Group12:9175002-9217069	OK	10.7342	7.12113	-0.592043	0.350515	0	0
XLOC_002408											XLOC_002408	-	Group10:2851232-2862514	OK	1.87218	1.24202	-0.592039	0.35051	0.00128002	0.003331
XLOC_014360											XLOC_014360	-	GroupUn5191:451-671	OK	3.5875	2.38003	-0.591999	0.350463	0.263896	0.356709
XLOC_012272											XLOC_012272	-	Group8:9838751-9839077	OK	1.84822	1.2262	-0.591948	0.350402	0.0676021	0.114338
XLOC_003403											XLOC_003403	-	Group11:3045935-3046683	OK	1.82274	1.20986	-0.591267	0.349597	0.00014726	0.000441
TCONS_00005885	XM_623785	P2460	GO:0006810; GO:0005622; GO:0005215	alpha-tocopherol transfer	FBgn0032783		IPR001071; IPR001251; IPR011074	CRAL-TRIO domain; CRAL/TRIO, N-terminal domain; Cellular retinaldehyde binding/alpha-tocopherol transport	Apis mellifera alpha-tocopherol transfer protein-like, transcript variant 2 (LOC408361), mRNA.	408361	XLOC_003184	LOC408361	Group11:11171372-11192749	OK	22.1333	14.6922	-0.591168	0.34948	0.000127808	0.000386
XLOC_004098											XLOC_004098	-	Group12:11261099-11287017	OK	4.08051	2.70958	-0.59068	0.348903	0.0526798	0.092749
XLOC_013849											XLOC_013849	-	GroupUn2968:746-2071	OK	30.4766	20.2445	-0.590172	0.348303	0	0
XLOC_010685	XM_392481; XM_003249177	P7808; P7807	GO:0008152; GO:0003824; GO:0005488; GO:0006950; GO:0016209; GO:0004601	peroxidase-like isoform 1; peroxidase-like isoform 2			IPR019791; IPR010255; IPR002007	Haem peroxidase, animal; Haem peroxidase, animal, subgroup; Haem peroxidase	Apis mellifera peroxidase-like, transcript variant 2 (LOC408953), mRNA.; Apis mellifera peroxidase-like, transcript variant 1 (LOC408953), mRNA.	408953	XLOC_010685	LOC408953	Group7:1165518-1209840	OK	111.614	74.1569	-0.589865	0.347941	0	0
XLOC_002809	XM_003250806	P2098								100576363	XLOC_002809	LOC100576363	Group11:11788374-11790160	OK	5.58116	3.70816	-0.589862	0.347937	1.36914e-05	4.6e-05
XLOC_012792	XM_395313	P9445	GO:0008233; GO:0006508; GO:0019538; GO:0004222; GO:0008237; GO:0009056	endothelin-converting enzyme 1-like			IPR024079; IPR018497; IPR000718; IPR008753	Peptidase M13; Peptidase M13, N-terminal domain; Peptidase M13, C-terminal domain; Metallopeptidase, catalytic domain	Apis mellifera endothelin-converting enzyme 1-like (LOC411846), mRNA.	411846	XLOC_012792	LOC411846	Group9:10653996-10663590	OK	22.21	14.763	-0.589223	0.347184	0	0
XLOC_005253											XLOC_005253	-	Group14:7708833-7709479	OK	3.39625	2.25751	-0.58921	0.347168	0.000332705	0.000949
XLOC_008860	XM_001121822	P6550	GO:0005515; GO:0004672; GO:0006519; GO:0009653; GO:0008152; GO:0007275; GO:0019538; GO:0007010; GO:0009790; GO:0050789; GO:0030234; GO:0006996; GO:0009056; GO:0007049	cyclin-dependent kinases regulatory subunit-like	FBgn0010314	Cyclin-dependent kinase subunit 30A	IPR000789	Cyclin-dependent kinase, regulatory subunit	Apis mellifera cyclin-dependent kinases regulatory subunit-like (LOC726047), mRNA.	726047	XLOC_008860	LOC726047	Group5:5633455-5651800	OK	33.5979	22.3442	-0.588471	0.346298	0	0
XLOC_007721	XM_001122258	P5773	GO:0005515		FBgn0031473		IPR002110; IPR020683	Ankyrin repeat-containing domain; Ankyrin repeat	Apis mellifera ankyrin repeat domain-containing protein 29-like (LOC726529), partial mRNA.	726529	XLOC_007721	LOC726529	Group3:5060167-5068746	OK	51.8733	34.5232	-0.587426	0.345069	0	0
XLOC_007502	XM_001121254	P5594	GO:0006519; GO:0008152; GO:0003868; GO:0003824; GO:0005488; GO:0003779	4-hydroxyphenylpyruvate dioxygenase	FBgn0036992		IPR005956; IPR004360	4-hydroxyphenylpyruvate dioxygenase; Glyoxalase/fosfomycin resistance/dioxygenase domain	Apis mellifera 4-hydroxyphenylpyruvate dioxygenase-like (LOC725400), mRNA.	725400	XLOC_007502	LOC725400	Group3:9589046-9599296	OK	14.2302	9.47242	-0.587151	0.344746	0	0
XLOC_003418											XLOC_003418	-	Group11:3184559-3184781	OK	3.51436	2.34102	-0.586125	0.343543	0.263896	0.356709
XLOC_000701	XM_003249306	P648	GO:0016020; GO:0016021; GO:0005215				IPR005829; IPR005828; IPR003663; IPR020846; IPR016196	Sugar/inositol transporter; Major facilitator superfamily domain; Sugar transporter, conserved site; Major facilitator superfamily domain, general substrate transporter; General substrate transporter	Apis mellifera facilitated trehalose transporter Tret1-like (LOC724874), mRNA.	724874	XLOC_000701	LOC724874	Group1:1957002-1966266	OK	1698.36	1132.13	-0.585103	0.342346	0	0
XLOC_010674	XM_003249097	P7800	GO:0016787; GO:0005623; GO:0006139; GO:0005215; GO:0000166; GO:0006810; GO:0009056	PREDICTED: hypothetical protein LOC100578452 [Apis mellifera]						100578452	XLOC_010674	LOC100578452	Group7:370154-373655	OK	93.5356	62.3544	-0.585024	0.342253	0	0
XLOC_014196											XLOC_014196	-	GroupUn441:5030-6158	OK	7.62529	5.08446	-0.584698	0.341872	0.00134077	0.00347
XLOC_003224	XM_392781	P2496	GO:0004672; GO:0000166; GO:0016491; GO:0008152; GO:0003824; GO:0006464	epidermal retinol dehydrogenase 2-like	FBgn0032910		IPR020904; IPR002347; IPR002198; IPR016040	Short-chain dehydrogenase/reductase SDR; NAD(P)-binding domain; Short-chain dehydrogenase/reductase, conserved site; Glucose/ribitol dehydrogenase	Apis mellifera epidermal retinol dehydrogenase 2-like, transcript variant 1 (LOC409260), mRNA.	409260	XLOC_003224	LOC409260	Group11:11917008-11927642	OK	126.669	84.4747	-0.584472	0.341608	0	0
XLOC_012390	XM_396217	P9039	GO:0005623; GO:0016021; GO:0006810	mfs-type transporter c6orf192 homolog			IPR011701; IPR020846; IPR016196	Major facilitator superfamily domain; Major facilitator superfamily; Major facilitator superfamily domain, general substrate transporter	Apis mellifera MFS-type transporter C6orf192 homolog (LOC412764), mRNA.	412764	XLOC_012390	LOC412764	Group9:5558360-5570019	OK	36.9474	24.6498	-0.583897	0.340936	0	0
XLOC_013081											XLOC_013081	-	GroupUn120:5936-6355	OK	15.3988	10.2764	-0.583483	0.340452	7.4502e-06	2.6e-05
XLOC_007574	XM_396321	P5651	GO:0005783; GO:0016043; GO:0005737; GO:0009628; GO:0006259; GO:0005515; GO:0009058; GO:0009607; GO:0007610; GO:0005856; GO:0009653; GO:0005654; GO:0008152; GO:0007165; GO:0030154; GO:0005622; GO:0007275; GO:0006350; GO:0009790; GO:0007010; GO:0006412; GO:0016740; GO:0005840; GO:0003723; GO:0006950; GO:0030528; GO:0016049; GO:0005829; GO:0005575; GO:0006810; GO:0005634; GO:0008135; GO:0050789; GO:…	sarcoplasmic calcium-binding	FBgn0026144	sarcoplasmic calcium-binding protein	IPR002048; IPR018247; IPR011992	EF-hand domain; EF-hand-like domain; EF-Hand 1, calcium-binding site	Apis mellifera sarcoplasmic calcium-binding protein, transcript variant 1 (CBP), mRNA.	412869	XLOC_007574	CBP	Group3:12847781-12851537	OK	4.27559	2.85477	-0.582749	0.339596	0.000232585	0.000677
XLOC_007782											XLOC_007782	LOC100577067	Group3:7954313-7954635	OK	11.9412	7.97324	-0.58271	0.339551	0.00136037	0.003513
XLOC_007923											XLOC_007923	-	Group3:3114358-3191361	OK	3.3019	2.20583	-0.581975	0.338695	0.222358	0.309859
XLOC_002486											XLOC_002486	-	Group10:8837638-8837972	OK	2.45509	1.64025	-0.581857	0.338558	0.0651708	0.110799
TCONS_00007562	XM_003249636	P3111								100578578	XLOC_004192	LOC100578578	Group13:4127522-4276390	OK	2.68243	1.79257	-0.58151	0.338154	0.00223316	0.005542
XLOC_011616	XM_396769	P8512	GO:0016787; GO:0004568; GO:0003824; GO:0004553; GO:0005975; GO:0009056	chitinase-like protein idgf4-like	FBgn0026415	Imaginal disc growth factor 4	IPR017853; IPR001223; IPR015520; IPR011583; IPR013781	Glycoside hydrolase, catalytic domain; Chitinase II; Imaginal disc growth factor; Glycoside hydrolase, superfamily; Glycoside hydrolase, family 18, catalytic domain	Apis mellifera imaginal disc growth factor 4-like protein (LOC413324), mRNA.	413324	XLOC_011616	LOC413324	Group8:9218447-9223767	OK	242.838	162.284	-0.581473	0.338111	0	0
XLOC_009956	XM_624661	P7432	GO:0005623; GO:0005921; GO:0005886; GO:0006811	innexin inx7-like	FBgn0027106	Innexin 7	IPR000990	Innexin	Apis mellifera innexin 7 (inx7), mRNA.	552285	XLOC_009956	inx7	Group6:16447384-16452542	OK	51.5611	34.462	-0.581277	0.337883	0	0
XLOC_005729	XM_001121120	P4303							Apis mellifera seminal fluid protein 53D ortholog (LOC725249), mRNA.	725249	XLOC_005729	LOC725249	Group15:6048227-6120224	OK	114.374	76.447	-0.581227	0.337825	0	0
XLOC_009564											XLOC_009564	-	Group5:2710341-2710623	OK	2.23465	1.49387	-0.580996	0.337556	0.139945	0.211931
XLOC_000806	XM_003250116	P739								100577782	XLOC_000806	LOC100577782	Group1:5870338-5871611	OK	3.37658	2.25773	-0.58069	0.337201	0.000847941	0.002275
XLOC_010403											XLOC_010403	-	Group6:613345-613522	OK	6.75553	4.51734	-0.580595	0.337091	0.339744	0.438205
XLOC_014064											XLOC_014064	-	GroupUn39:108158-108474	OK	1.77654	1.18835	-0.580106	0.336523	0.0824298	0.135773
XLOC_013802	XM_001122798	P9891	GO:0005509	neuronal calcium sensor 2-like			IPR001125; IPR002048; IPR018247; IPR011992	EF-hand domain; Recoverin; EF-hand-like domain; EF-Hand 1, calcium-binding site	Apis mellifera neuronal calcium sensor 2-like (LOC727084), partial mRNA.	727084	XLOC_013802	LOC727084	GroupUn2878:6-1979	OK	14.6431	9.79538	-0.580048	0.336456	0.00449801	0.010512
TCONS_00003857	XM_393167	P1624	GO:0004721; GO:0006470; GO:0016311; GO:0006464	protein tyrosine phosphatase type iva 1-like	FBgn0024734	PRL-1	IPR000387; IPR000340	Protein-tyrosine/Dual specificity phosphatase; Dual specificity phosphatase, catalytic domain	Apis mellifera protein tyrosine phosphatase prl-1 (Prl-1), mRNA.	409669	XLOC_002098	Prl-1	Group10:4292471-4416047	FAIL	21.815	14.5953	-0.579817	0.336188	1	1
XLOC_007882											XLOC_007882	-	Group3:32300-32639	OK	2.26455	1.5152	-0.579717	0.336072	0.0625438	0.106941
XLOC_003444											XLOC_003444	-	Group11:6698553-6698858	OK	2.09304	1.40079	-0.579359	0.335657	0.101892	0.16235
XLOC_000251	XR_120404; XM_393415	P216	GO:0005623; GO:0016021; GO:0006810; GO:0005215	synaptic vesicle glycoprotein 2b-like	FBgn0029896		IPR011701; IPR005829; IPR020846; IPR016196	Major facilitator superfamily; Major facilitator superfamily domain; Sugar transporter, conserved site; Major facilitator superfamily domain, general substrate transporter	Apis mellifera synaptic vesicle glycoprotein 2B-like, transcript variant 1 (LOC409924), mRNA.	409924	XLOC_000251	LOC409924	Group1:10564686-10592432	OK	169.807	113.728	-0.578308	0.33444	0	0
TCONS_00005512	XM_001121403	P2296	GO:0005488; GO:0003676	protein sfrs12ip1	FBgn0029873		IPR001878	Zinc finger, CCHC-type		725580	XLOC_003013	LOC725580	Group11:948436-968173	OK	5.59642	3.74924	-0.577906	0.333975	4.12396e-05	0.000132
XLOC_014090	XM_001122953	P10034			FBgn0034128		IPR010629	Insect allergen-related		727243	XLOC_014090	LOC727243	GroupUn4007:236-1686	OK	829.65	555.829	-0.577862	0.333924	0	0
TCONS_00014913	XM_003251318	P6211								100577621	XLOC_008330	LOC100577621	Group4:12592373-12605129	LOWDATA	11.4249	7.65441	-0.577818	0.333874	1	1
XLOC_010397											XLOC_010397	-	Group6:585699-588113	OK	4.95636	3.32293	-0.576825	0.332727	0	0
XLOC_004099											XLOC_004099	-	Group12:11261099-11287017	OK	1.49104	1	-0.57632	0.332145	0.000864899	0.002317
XLOC_002659	XM_001121505	P1963			FBgn0050269		IPR006629	LPS-induced tumor necrosis factor alpha factor	Apis mellifera lipopolysaccharide-induced tumor necrosis factor-alpha factor homolog (LOC725688), mRNA.	725688	XLOC_002659	LOC725688	Group11:3132431-3135719	OK	336.453	225.655	-0.576286	0.332106	0	0
XLOC_013036	XM_392917	P9494			FBgn0262111	forked			Apis mellifera forked (f), mRNA.	409402	XLOC_013036	f	GroupUn113:15226-21912	OK	11.7971	7.91449	-0.575864	0.331619	0	0
TCONS_00008794	XM_003249086	P3615	GO:0005488; GO:0008270; GO:0005634; GO:0003676	replication initiator 1-like			IPR015880; IPR013087; IPR007087	Zinc finger, C2H2-like; Zinc finger, C2H2; Zinc finger C2H2-type/integrase DNA-binding domain	Apis mellifera replication initiator 1-like (LOC100576507), mRNA.	100576507	XLOC_004894	LOC100576507	Group14:183213-187939	LOWDATA	21.7501	14.5927	-0.575775	0.331517	1	1
XLOC_003128	NM_001080110	P2400	GO:0003677; GO:0006355; GO:0003700; GO:0005634; GO:0007165; GO:0050789; GO:0004872; GO:0005488; GO:0009719; GO:0006350	ecdysone inducible protein 75	FBgn0000568	Ecdysone-induced protein 75B	IPR008946; IPR001723; IPR001728; IPR013088; IPR000536; IPR001628	Zinc finger, NHR/GATA-type; Thyroid hormone receptor; Steroid hormone receptor; Nuclear hormone receptor, ligand-binding, core; Nuclear hormone receptor, ligand-binding; Zinc finger, nuclear hormone receptor-type	Apis mellifera ecdysone-induced protein 75 (E75), mRNA.	410309	XLOC_003128	E75	Group11:8358807-8443751	OK	11.9939	8.05054	-0.575143	0.330789	0	0
XLOC_010923	XM_395153	P8036	GO:0016787; GO:0005623; GO:0006139; GO:0005215; GO:0005524; GO:0000166; GO:0006810; GO:0009056	atp-binding cassette sub-family d member 2-like	FBgn0039890		IPR011527; IPR010509; IPR027417; IPR003439; IPR017940; IPR003593	ABC transporter, N-terminal; P-loop containing nucleoside triphosphate hydrolase; ABC transporter-like; ABC transporter, transmembrane domain, type 1; AAA+ ATPase domain; ABC transporter, integral membrane type 1	Apis mellifera ATP-binding cassette sub-family D member 2-like (LOC411685), mRNA.	411685	XLOC_010923	LOC411685	Group7:370154-373655	OK	42.4083	28.4758	-0.57461	0.330177	0	0
XLOC_000184	XM_003250181	P151	GO:0006066; GO:0000166; GO:0005975; GO:0006519; GO:0016614; GO:0008152; GO:0003824; GO:0006139; GO:0009056; GO:0019748	glucose dehydrogenase	FBgn0001112	Glucose dehydrogenase	IPR012132; IPR007867; IPR000172	Glucose-methanol-choline oxidoreductase, N-terminal; Glucose-methanol-choline oxidoreductase, C-terminal; Glucose-methanol-choline oxidoreductase	Apis mellifera glucose dehydrogenase [acceptor]-like (LOC100576547), mRNA.	100576547	XLOC_000184	LOC100576547	Group1:6998429-7015183	OK	6.53721	4.39131	-0.574024	0.329504	0	0
XLOC_007214											XLOC_007214	-	Group2:8262050-8262407	OK	1.62432	1.09157	-0.573436	0.328829	0.048535	0.086492
XLOC_004725	XM_624073	P3440	GO:0006879; GO:0006826; GO:0005623; GO:0005488; GO:0019725; GO:0016491; GO:0006810; GO:0006811	heavy subunit	FBgn0015221	Ferritin 2 light chain homologue	IPR009040; IPR008331; IPR012347; IPR001519; IPR009078	Ferritin; Ferritin-related; Ferritin- like diiron domain; Ferritin-like superfamily; Ferritin/DPS protein domain	Apis mellifera ferritin 2 light chain homologue (Fer2LCH), mRNA.	551684	XLOC_004725	Fer2LCH	Group14:5300339-5305530	OK	2138.55	1437.52	-0.573051	0.328387	0	0
XLOC_005490	XM_001122622	P4069	GO:0008152	uncharacterized protein c20orf26-like	FBgn0050275				Apis mellifera uncharacterized protein C20orf26-like (LOC726905), mRNA.	726905	XLOC_005490	LOC726905	Group15:7386624-7400141	OK	4.77701	3.21172	-0.572762	0.328056	0	0
XLOC_006875	XM_001122558	P5146	GO:0005515; GO:0016301; GO:0006139; GO:0000166	bet1-like protein	FBgn0260857		IPR000727	Target SNARE coiled-coil domain	Apis mellifera BET1 homolog (LOC726840), mRNA.	726840	XLOC_006875	LOC726840	Group2:9315894-9317213	OK	66.2902	44.5848	-0.572244	0.327463	0	0
XLOC_001560											XLOC_001560	-	Group1:15000767-15001052	OK	2.19939	1.47977	-0.571733	0.326879	0.139945	0.211931
XLOC_009890	XM_003251425	P7370	GO:0005623; GO:0005215; GO:0016021; GO:0006810; GO:0006811	sialin-like	FBgn0030452	Major Facilitator Superfamily Transporter 10	IPR011701; IPR020846; IPR016196	Major facilitator superfamily domain; Major facilitator superfamily; Major facilitator superfamily domain, general substrate transporter	Apis mellifera sialin-like (LOC409336), mRNA.	409336	XLOC_009890	LOC409336	Group6:12899519-12909249	OK	90.9876	61.2191	-0.571688	0.326827	0	0
XLOC_003163	XM_003250871	P2436	GO:0005085; GO:0007165; GO:0030234; GO:0005622; GO:0008150	ral guanine nucleotide dissociation stimulator-like	FBgn0026376	Ral guanine nucleotide exchange factor	IPR008937; IPR023578; IPR001895; IPR000159; IPR019804; IPR000651	Ras-association; Ras guanine nucleotide exchange factor; Ras guanine-nucleotide exchange factor, conserved site; Guanine-nucleotide dissociation stimulator CDC25; Ras guanine nucleotide exchange factor, domain; Ras-like guanine nucleotide exchange factor, N-terminal	Apis mellifera Ral guanine nucleotide exchange factor (Rgl), mRNA.	410322	XLOC_003163	Rgl	Group11:10298046-10335537	OK	11.8806	7.99715	-0.57105	0.326098	0	0
XLOC_001660											XLOC_001660	-	Group1:21824187-21824663	OK	1.64019	1.10433	-0.570695	0.325693	0.00884228	0.019313
XLOC_006037	XM_003249108	P4501	GO:0005515				IPR015042; IPR000980	BPS (Between PH and SH2) domain; SH2 domain	Apis mellifera growth factor receptor-bound protein 14-like (LOC100576563), mRNA.	100576563	XLOC_006037	LOC100576563	Group16:2001856-2057014	OK	19.2001	12.9275	-0.570671	0.325665	0	0
XLOC_012889											XLOC_012889	-	Group9:8757764-8758240	OK	2.95615	1.99113	-0.570129	0.325047	0.00788763	0.017483
XLOC_001450											XLOC_001450	-	Group1:5784069-5784355	OK	2.18801	1.47521	-0.568695	0.323414	0.139945	0.211931
XLOC_004470	XM_392711	P3357			FBgn0039800	Niemann-Pick type C-2g	IPR014756; IPR003172	Immunoglobulin E-set; MD-2-related lipid-recognition (ML) domain	Apis mellifera hypothetical LOC409187 (LOC409187), mRNA.	409187	XLOC_004470	LOC409187	Group13:10203356-10207043	OK	1008.91	680.308	-0.568538	0.323235	0	0
XLOC_012197											XLOC_012197	-	Group8:3885729-3885961	OK	5.38024	3.62819	-0.568421	0.323102	0.182481	0.264573
XLOC_001629											XLOC_001629	-	Group1:19715183-19715465	OK	2.45913	1.65849	-0.568278	0.32294	0.146065	0.219378
XLOC_000312	XM_003251364	P278	GO:0016020; GO:0005524; GO:0016787; GO:0000166; GO:0005623; GO:0006139; GO:0009056	atp-binding cassette sub-family g member 1-like	FBgn0264494		IPR003439; IPR017871; IPR020064; IPR027417; IPR003593; IPR013525	ABC-2 type transporter; P-loop containing nucleoside triphosphate hydrolase; ABC transporter-like; ABC transporter, conserved site; ABC transporter, G1-like; AAA+ ATPase domain	Apis mellifera ATP-binding cassette sub-family G member 1-like (LOC412748), mRNA.	412748	XLOC_000312	LOC412748	Group1:12410567-12438021	OK	55.5713	37.4882	-0.567903	0.322514	0	0
XLOC_009874	XM_003251159	P7358								100576253	XLOC_009874	LOC100576253	Group6:11680069-11683256	OK	1.80297	1.21643	-0.567719	0.322305	0	0
TCONS_00009798	XM_003250220	P4066								100576854	XLOC_005487	LOC100576854	Group15:7341760-7346983	LOWDATA	1.87928	1.26802	-0.56761	0.322181	1	1
XLOC_004231	XM_393945	P3149					IPR010291; IPR016196	Ion channel regulatory protein, UNC-93; Major facilitator superfamily domain, general substrate transporter	Apis mellifera UNC93-like protein-like (LOC410465), mRNA.	410465	XLOC_004231	LOC410465	Group13:6337908-6376732	OK	36.4176	24.5844	-0.566893	0.321368	0	0
TCONS_00002656	XM_392174	P1221	GO:0005623; GO:0016021; GO:0006810	major facilitator superfamily domain-containing protein 1-like	FBgn0035763		IPR011701; IPR020846; IPR016196	Major facilitator superfamily; Major facilitator superfamily domain; Major facilitator superfamily domain, general substrate transporter	Apis mellifera major facilitator superfamily domain-containing protein 1-like (LOC408634), mRNA.	408634	XLOC_001325	LOC408634	Group1:26991221-27056318	LOWDATA	16.9461	11.444	-0.566362	0.320766	1	1
XLOC_011466											XLOC_011466	-	Group8:3942574-3943417	OK	2.04937	1.38429	-0.566037	0.320398	3.97758e-06	1.4e-05
XLOC_004666	XM_001120327	P3393	GO:0046983; GO:0005515; GO:0006350; GO:0003677; GO:0005634; GO:0050789	enhancer of split mbeta			IPR003650; IPR011598	Orange; Myc-type, basic helix-loop-helix (bHLH) domain	Apis mellifera enhancer of split mbeta protein-like (LOC724465), mRNA.	724465	XLOC_004666	LOC724465	Group14:2332442-2452809	OK	2.90521	1.96298	-0.565595	0.319898	0	0
XLOC_012112	XM_624600	P8951	GO:0005515; GO:0006457; GO:0019538	dnaj homolog subfamily b member 11-like	FBgn0031256		IPR008971; IPR002939; IPR001623; IPR018253	DnaJ domain; DnaJ domain, conserved site; Chaperone DnaJ, C-terminal; HSP40/DnaJ peptide-binding	Apis mellifera dnaJ homolog subfamily B member 11-like (LOC552223), mRNA.	552223	XLOC_012112	LOC552223	Group8:13233960-13236392	OK	82.5644	55.7919	-0.565464	0.31975	0	0
TCONS_00014919	XM_001120108	P6213	GO:0016020; GO:0016787; GO:0005524; GO:0000166	atp-binding cassette sub-family g member 1-like	FBgn0031220		IPR020064; IPR027417; IPR013525; IPR003439; IPR017871; IPR003593	P-loop containing nucleoside triphosphate hydrolase; ABC transporter-like; AAA+ ATPase domain; ABC-2 type transporter; ABC transporter, conserved site; ABC transporter, G1-like	Apis mellifera ATP-binding cassette sub-family G member 1-like (LOC724304), mRNA.	724304	XLOC_008331	LOC724304	Group4:12610480-12627432	LOWDATA	30.5039	20.616	-0.565229	0.319484	1	1
TCONS_00001083	XM_003251686	P512	GO:0005856; GO:0043234; GO:0007010; GO:0007049	uncharacterized protein loc100578205	FBgn0039638	dim gamma-tubulin 6			Apis mellifera HAUS augmin-like complex subunit 6-like (LOC100578205), mRNA.	100578205	XLOC_000561	LOC100578205	Group1:24708222-24711057	OK	3.63249	2.45514	-0.565154	0.319399	0.560831	0.650101
XLOC_000599	XM_623603	P547	GO:0055114; GO:0000166; GO:0005975; GO:0016491; GO:0006519; GO:0006573; GO:0004616; GO:0003824; GO:0006139; GO:0009056; GO:0019748	3-hydroxyisobutyrate mitochondrial-like	FBgn0034390		IPR006115; IPR008927; IPR015815; IPR002204; IPR013328; IPR016040	6-phosphogluconate dehydrogenase, NADP-binding; Dehydrogenase, multihelical; Hydroxy monocarboxylic acid anion dehydrogenase, HIBADH-type; 3-hydroxyisobutyrate dehydrogenase-related, conserved site; NAD(P)-binding domain; 6-phosphogluconate dehydrogenase, C-terminal-like	Apis mellifera 3-hydroxyisobutyrate dehydrogenase-like protein (LOC551208), mRNA.	551208	XLOC_000599	LOC551208	Group1:26570101-26572045	OK	39.8904	26.9655	-0.564927	0.319143	0	0
XLOC_003344	XM_001121157	P2611	GO:0005515				IPR023415; IPR002172	Low-density lipoprotein (LDL) receptor class A repeat; Low-density lipoprotein (LDL) receptor class A, conserved site		725289	XLOC_003344	LOC725289	Group11:14137964-14157730	OK	18.8341	12.733	-0.564775	0.318971	0	0
XLOC_013604											XLOC_013604	-	GroupUn224:11338-11462	OK	383.676	259.51	-0.564098	0.318207	0.000442531	0.001238
XLOC_014609	XM_001120421	P10317			FBgn0026088		IPR022788; IPR005374	Uncharacterised protein family UPF0184, eukaryota; Uncharacterised protein family UPF0184	Apis mellifera UPF0184 protein C9orf16 homolog (LOC725944), mRNA.	725944	XLOC_014609	LOC725944	GroupUn86:121749-122651	OK	112.488	76.099	-0.563822	0.317895	0	0
XLOC_010812	XM_623619	P7931	GO:0008233; GO:0006508; GO:0008237	aminopeptidase n-like			IPR014782; IPR024571; IPR001930	Peptidase M1, alanine aminopeptidase/leukotriene A4 hydrolase; Domain of unknown function DUF3358; Peptidase M1, membrane alanine aminopeptidase, N-terminal	Apis mellifera aminopeptidase N-like (LOC551224), mRNA.	551224	XLOC_010812	LOC551224	Group7:9229217-9236388	OK	11.3417	7.67493	-0.563411	0.317432	0	0
XLOC_012603	XM_624774	P9242	GO:0000003; GO:0005515; GO:0005623; GO:0030154	protein cueball-like	FBgn0011204	cueball	IPR000033; IPR011042; IPR000742; IPR013032	EGF-like, conserved site; Six-bladed beta-propeller, TolB-like; Epidermal growth factor-like domain; LDLR class B repeat	Apis mellifera protein cueball-like (LOC552401), mRNA.	552401	XLOC_012603	LOC552401	Group9:4625837-4637782	OK	62.7942	42.4951	-0.563335	0.317346	0	0
XLOC_007976											XLOC_007976	-	Group3:7950755-7951123	OK	2.10985	1.42837	-0.56277	0.31671	0.0466152	0.083483
TCONS_00020819		P8522									XLOC_011626	mael	Group8:9653182-9676379	OK	7.11972	4.82092	-0.562512	0.31642	3.34755e-07	1e-06
XLOC_003710	XM_394852	P2766	GO:0008270; GO:0008152; GO:0003824; GO:0005488	prostaglandin reductase 1-like			IPR013149; IPR011032; IPR002085; IPR016040	Alcohol dehydrogenase, C-terminal; NAD(P)-binding domain; GroES-like; Alcohol dehydrogenase superfamily, zinc-type	Apis mellifera prostaglandin reductase 1-like (LOC411378), mRNA.	411378	XLOC_003710	LOC411378	Group12:8879438-8883401	OK	90.535	61.3205	-0.562106	0.315963	0	0
XLOC_011085	XM_396261	P8172	GO:0008233; GO:0005488; GO:0006508; GO:0019538; GO:0008237; GO:0009056	aminopeptidase n	FBgn0039640		IPR014782; IPR024571; IPR001930	Peptidase M1, alanine aminopeptidase/leukotriene A4 hydrolase; Domain of unknown function DUF3358; Peptidase M1, membrane alanine aminopeptidase, N-terminal	Apis mellifera aminopeptidase N-like, transcript variant 1 (LOC412808), mRNA.	412808	XLOC_011085	LOC412808	Group7:9274587-9290096	OK	14.1077	9.55675	-0.561891	0.315721	0	0
XLOC_003437											XLOC_003437	-	Group11:5700244-5700588	OK	2.3581	1.59757	-0.561742	0.315554	0.0651708	0.110799
XLOC_007339	XM_395979; XM_003249512; XM_003249510; XM_003249511	P5428; P5429			FBgn0041585	olf186-F	IPR012446	Calcium release-activated calcium channel protein	Apis mellifera calcium release-activated calcium channel protein 1, transcript variant 4 (olf186-F), mRNA.; Apis mellifera calcium release-activated calcium channel protein 1, transcript variant 2 (olf186-F), mRNA.; Apis mellifera calcium release-activated calcium channel protein 1, transcript variant 3 (olf186-F), mRNA.; Apis mellifera calcium release-activated calcium channel protein 1, transcr…	412524	XLOC_007339	olf186-F	Group3:2336015-2359994	OK	123.192	83.4899	-0.561235	0.314985	0	0
XLOC_001102	XM_003251574	P1012	GO:0003677; GO:0003700; GO:0005654; GO:0050789; GO:0005488; GO:0006350; GO:0043234	rho-associated protein	FBgn0053111				Apis mellifera shootin-1-like (LOC100576435), mRNA.	100576435	XLOC_001102	LOC100576435	Group1:16793853-16872563	OK	15.6654	10.6201	-0.560786	0.314481	0	0
XLOC_012829											XLOC_012829	-	Group9:4079283-4079503	OK	4.52841	3.07004	-0.560747	0.314437	0.253799	0.346095
TCONS_00003348	XM_395824	P1398	GO:0005929; GO:0007275	upf0468 protein c16orf80 homolog	FBgn0032248		IPR007714	Protein of unknown function DUF667	Apis mellifera UPF0468 protein C16orf80 homolog (LOC412363), mRNA.	412363	XLOC_001848	LOC412363	Group10:7298657-7307630	LOWDATA	14.4037	9.76512	-0.56073	0.314418	1	1
XLOC_013072	XR_120661										XLOC_013072	LOC100577426	GroupUn12:6973-7715	OK	5.39567	3.66001	-0.559955	0.31355	0.00608645	0.013836
XLOC_000241	XM_394208	P207	GO:0000003; GO:0016043; GO:0005524; GO:0006950; GO:0016049; GO:0005515; GO:0005623; GO:0004672; GO:0000166; GO:0006519; GO:0005575; GO:0009653; GO:0030154; GO:0007165; GO:0050789; GO:0008219; GO:0008289; GO:0006464; GO:0004674; GO:0007275; GO:0040007; GO:0008150; GO:0016772	3-phosphoinositide-dependent protein kinase 1-like	FBgn0020386	Phosphoinositide-dependent kinase 1	IPR017441; IPR002290; IPR011009; IPR001849; IPR008271; IPR000719; IPR011993	Pleckstrin homology domain; Serine/threonine- / dual specificity protein kinase, catalytic domain; Serine/threonine-protein kinase, active site; Protein kinase, catalytic domain; Protein kinase, ATP binding site; Protein kinase-like domain; Pleckstrin homology-like domain	Apis mellifera 3-phosphoinositide-dependent protein kinase 1-like (LOC410732), mRNA.	410732	XLOC_000241	LOC410732	Group1:9525943-9538710	OK	21.4518	14.5575	-0.559336	0.312857	0	0
XLOC_005963											XLOC_005963	-	Group15:7842176-8011231	OK	2.69721	1.8313	-0.558597	0.312031	0.0363771	0.067318
XLOC_014585	XM_001122043	P10302					IPR024518	Domain of unknown function DUF3421		726292	XLOC_014585	LOC726292	GroupUn83:10839-39237	OK	280.553	190.571	-0.557945	0.311303	0	0
XLOC_000401	NM_001113739	P358	GO:0016020; GO:0005623; GO:0016021; GO:0005886; GO:0006810; GO:0005215	facilitated trehalose transporter tret1-like	FBgn0050035	Trehalose transporter 1-1	IPR005829; IPR003663; IPR005828; IPR020846; IPR016196	Sugar/inositol transporter; Major facilitator superfamily domain; Sugar transporter, conserved site; Major facilitator superfamily domain, general substrate transporter; General substrate transporter	Apis mellifera trehalose transporter 1 (Tret1), mRNA.	551643	XLOC_000401	Tret1	Group1:15595411-15621211	OK	380.473	258.465	-0.557825	0.311169	0	0
XLOC_002226	XM_001121954	P1737	GO:0003677; GO:0005634; GO:0050789; GO:0007275; GO:0006350	paired box protein pax-1-like	FBgn0003129	Pox meso	IPR001523; IPR011991; IPR009057	Paired domain; Winged helix-turn-helix DNA-binding domain; Homeodomain-like	Apis mellifera paired box protein Pax-1 (Pax-1), mRNA.	726200	XLOC_002226	Pax-1	Group10:8564935-8577242	OK	5.37154	3.6498	-0.557518	0.310826	0	0
XLOC_007969											XLOC_007969	-	Group3:7530317-7530630	OK	2.02327	1.37521	-0.55704	0.310294	0.101892	0.16235
XLOC_013616											XLOC_013616	-	GroupUn229:30259-32100	OK	163.764	111.337	-0.556685	0.309898	0.00019176	0.000564
XLOC_008878	XM_003249972	P6569								100576605	XLOC_008878	LOC100576605	Group5:6133020-6148565	OK	9.10725	6.19729	-0.555378	0.308445	3.62352e-09	0
XLOC_010658											XLOC_010658	-	Group6:18327882-18328306	OK	1.65779	1.12864	-0.554678	0.307668	0.0201973	0.040397
XLOC_010426											XLOC_010426	-	Group6:3094935-3122552	OK	1.73094	1.17868	-0.554387	0.307345	0.0720455	0.120864
TCONS_00020628	XM_001121695	P8436	GO:0016787; GO:0007165; GO:0006139; GO:0003924; GO:0005525; GO:0000166; GO:0005886; GO:0009056	gtp-binding protein di-ras2	FBgn0037754		IPR001806; IPR027417; IPR005225; IPR020849	Small GTP-binding protein domain; P-loop containing nucleoside triphosphate hydrolase; Small GTPase superfamily; Small GTPase superfamily, Ras type	Apis mellifera GTP-binding protein Di-Ras2-like (LOC725901), mRNA.	725901	XLOC_011524	LOC725901	Group8:6659609-6678123	LOWDATA	1.46826	1	-0.554105	0.307032	1	1
XLOC_003791	XM_003249225	P2838	GO:0005623; GO:0015204	urea erythrocyte			IPR004937	Urea transporter	Apis mellifera urea transporter 2-like (LOC100576458), mRNA.	100576458	XLOC_003791	LOC100576458	Group12:1174194-1187965	OK	47.7385	32.516	-0.554003	0.306919	0	0
XLOC_003330	XM_393759	P2595	GO:0005623; GO:0016021; GO:0006810	inorganic phosphate cotransporter	FBgn0024315	Picot	IPR011701; IPR020846; IPR016196	Major facilitator superfamily; Major facilitator superfamily domain; Major facilitator superfamily domain, general substrate transporter	Apis mellifera inorganic phosphate cotransporter-like protein (Picot), mRNA.	410278	XLOC_003330	Picot	Group11:13939938-13949575	OK	15.3302	10.444	-0.553704	0.306588	0	0
XLOC_012266											XLOC_012266	-	Group8:9691049-9747094	OK	1.53033	1.04321	-0.552812	0.305601	0.0361299	0.067046
XLOC_008181	XM_392336	P6053	GO:0005623; GO:0016021	progestin and adipoq receptor family member 3-like	FBgn0038256		IPR004254	Hly-III-related	Apis mellifera progestin and adipoQ receptor family member 3-like (LOC408805), mRNA.	408805	XLOC_008181	LOC408805	Group4:5961470-5969102	OK	29.9243	20.3999	-0.552755	0.305538	0	0
XLOC_013110											XLOC_013110	-	GroupUn125:39999-40382	OK	1.69769	1.15743	-0.552648	0.30542	0.0363654	0.067305
XLOC_001586											XLOC_001586	-	Group1:17024886-17025120	OK	3.13267	2.13745	-0.551502	0.304154	0.263896	0.356709
XLOC_013299	XM_001119997	P9648	GO:0005634	uncharacterized protein loc100865923						724229	XLOC_013299	LOC724229	GroupUn1596:61-1539	OK	56.6443	38.6698	-0.550723	0.303296	0	0
XLOC_000741	XM_001121709	P683	GO:0005623; GO:0006810; GO:0055085	mitochondrial carnitine acylcarnitine carrier protein cacl-like	FBgn0032219		IPR002067; IPR023395; IPR018108	Mitochondrial substrate/solute carrier; Mitochondrial carrier domain; Mitochondrial carrier protein	Apis mellifera mitochondrial carnitine/acylcarnitine carrier protein CACL-like (LOC725922), mRNA.	725922	XLOC_000741	LOC725922	Group1:3330491-3334196	OK	11.9499	8.15922	-0.550495	0.303045	0	0
XLOC_004534											XLOC_004534	-	Group13:4523812-4524178	OK	1.59107	1.08669	-0.550053	0.302558	0.048535	0.086492
XLOC_003131											XLOC_003131	LOC100578640	Group11:8633327-8692217	OK	3.41467	2.33283	-0.549665	0.302132	0.0180712	0.036551
XLOC_005233											XLOC_005233	-	Group14:5418506-5418863	OK	1.99892	1.36628	-0.548969	0.301367	0.0589186	0.102021
XLOC_002535											XLOC_002535	-	Group10:10785116-10789119	OK	1.52559	1.04283	-0.548865	0.301253	0.0361299	0.067046
XLOC_013400	XM_624291	P9695	GO:0030246	c-type lectin	FBgn0038017		IPR018378; IPR016186; IPR001304; IPR016187	C-type lectin-like; C-type lectin, conserved site; C-type lectin; C-type lectin fold	Apis mellifera C-type lectin 11 (CTL11), mRNA.	551905	XLOC_013400	CTL11	GroupUn18:45444-49898	OK	8.56782	5.85897	-0.548281	0.300612	5.82599e-10	0
XLOC_008643											XLOC_008643	-	Group4:767047-767240	OK	5.31596	3.63759	-0.547347	0.299589	0.339744	0.438205
XLOC_011066	XR_120227										XLOC_011066	LOC100577385	Group7:7923521-8200249	FAIL	27.4026	18.7573	-0.546861	0.299057	1	1
XLOC_013921	XM_001122831	P9963	GO:0008233; GO:0005623; GO:0007165; GO:0019538; GO:0004872; GO:0009056	atrial natriuretic peptide-converting enzyme						727117	XLOC_013921	LOC727117	GroupUn318:169-4709	OK	2.37849	1.62845	-0.546548	0.298715	0.0611895	0.104928
XLOC_009849	XM_395065	P7338	GO:0016023; GO:0005737; GO:0015031; GO:0005886; GO:0006810; GO:0005794; GO:0043234; GO:0005198	clathrin light chain	FBgn0024814	Clathrin light chain	IPR000996	Clathrin light chain	Apis mellifera clathrin light chain (Clc), mRNA.	411595	XLOC_009849	Clc	Group6:9287828-9294733	OK	92.5404	63.369	-0.546306	0.29845	0	0
XLOC_010742	XM_393293	P7865	GO:0016787	esterase fe4-like	FBgn0032132		IPR002018; IPR019826	Carboxylesterase, type B; Carboxylesterase type B, active site	Apis mellifera esterase E4-like (LOC409801), mRNA.	409801	XLOC_010742	LOC409801	Group7:3473712-3483341	OK	69.557	47.634	-0.546204	0.298339	0	0
XLOC_004861	XM_001122928	P3579			FBgn0052214					727218	XLOC_004861	LOC727218	Group14:9343784-9344345	OK	2.49173	1.70762	-0.545157	0.297196	0.000655396	0.001787
XLOC_004872	XM_001122875	P3588			FBgn0052214					727164	XLOC_004872	LOC727164	Group14:9407023-9593772	OK	2.49173	1.70762	-0.545157	0.297196	0.000677701	0.001843
XLOC_008144	XM_392350	P6014	GO:0009058; GO:0008152; GO:0016301; GO:0006091; GO:0004396; GO:0005524; GO:0000166; GO:0005975; GO:0009056	hexokinase type 2			IPR019807; IPR022672; IPR022673; IPR001312	Hexokinase, C-terminal; Hexokinase; Hexokinase, N-terminal; Hexokinase, conserved site	Apis mellifera hexokinase (LOC408818), mRNA.	408818	XLOC_008144	LOC408818	Group4:4260198-4270303	OK	99.1144	67.9258	-0.545135	0.297172	0	0
XLOC_007197											XLOC_007197	-	Group2:6643681-6644049	OK	1.58413	1.08567	-0.5451	0.297134	0.048535	0.086492
XLOC_010247											XLOC_010247	-	Group6:11382340-11395408	OK	2.30157	1.57741	-0.545059	0.297089	0.143435	0.216329
TCONS_00016337	XM_001121258	P6788	GO:0016043; GO:0005737; GO:0005515; GO:0005623; GO:0005856; GO:0009653; GO:0005654; GO:0030154; GO:0007165; GO:0008092; GO:0005622; GO:0005488; GO:0007275; GO:0009790; GO:0008150; GO:0005524; GO:0005829; GO:0000166; GO:0005576; GO:0043226; GO:0030234; GO:0043234	indirect flight muscle-like			IPR004000; IPR004001	Actin, conserved site; Actin-related protein	Apis mellifera actin, indirect flight muscle-like (LOC725404), mRNA.	725404	XLOC_009107	LOC725404	Group5:13439209-13481749	OK	696.456	477.467	-0.544631	0.296623	0.00564874	0.012909
XLOC_010562											XLOC_010562	-	Group6:13920688-13921078	OK	1.56871	1.07583	-0.544126	0.296073	0.0372745	0.068752
TCONS_00009679	XM_624398	P4004	GO:0008152; GO:0003824; GO:0016491	aldo-keto reductase			IPR018170; IPR001395; IPR020471; IPR023210	Aldo/keto reductase subgroup; NADP-dependent oxidoreductase domain; Aldo/keto reductase, conserved site; Aldo/keto reductase	Apis mellifera alcohol dehydrogenase [NADP+] A-like, transcript variant 1 (LOC552018), mRNA.	552018	XLOC_005433	LOC552018	Group15:5206878-5217371	OK	274.973	188.658	-0.543517	0.295411	0	0
XLOC_013889											XLOC_013889	-	GroupUn3065:86-314	OK	4.1528	2.84968	-0.543284	0.295158	0.253799	0.346095
XLOC_014357											XLOC_014357	-	GroupUn5178:12799-13159	OK	1.98056	1.35955	-0.542785	0.294616	0.0589186	0.102021
TCONS_00020425	XM_001121753	P8351	GO:0009058; GO:0006519; GO:0016616; GO:0008152; GO:0030154; GO:0003824; GO:0007275; GO:0000166; GO:0004617	d-3-phosphoglycerate dehydrogenase	FBgn0032350		IPR006236; IPR006140; IPR006139; IPR016040	D-isomer specific 2-hydroxyacid dehydrogenase, catalytic domain; D-3-phosphoglycerate dehydrogenase; NAD(P)-binding domain; D-isomer specific 2-hydroxyacid dehydrogenase, NAD-binding	Apis mellifera d-3-phosphoglycerate dehydrogenase-like (LOC725967), mRNA.	725967	XLOC_011429	LOC725967	Group8:2795714-2819171	LOWDATA	43.954	30.1724	-0.542765	0.294594	1	1
XLOC_011269											XLOC_011269	-	Group7:7040774-7041143	OK	1.58072	1.08517	-0.542655	0.294474	0.048535	0.086492
XLOC_012360	XM_003249907	P9013	GO:0008152; GO:0003824; GO:0005488; GO:0005975	isoform a	FBgn0040877					100576679	XLOC_012360	LOC100576679	Group9:4997934-5028358	OK	2.29105	1.57323	-0.542279	0.294067	0.227655	0.316113
XLOC_009631											XLOC_009631	-	Group5:10351747-10352143	OK	2.95475	2.02919	-0.542132	0.293907	0.0325312	0.061061
XLOC_010810	NM_001010975	P7929	GO:0005623; GO:0005215; GO:0005739; GO:0006810; GO:0055085	adp atp translocase	FBgn0003360	stress-sensitive B	IPR002067; IPR023395; IPR018108; IPR002113	Adenine nucleotide translocator 1; Mitochondrial carrier domain; Mitochondrial substrate/solute carrier; Mitochondrial carrier protein	Apis mellifera ADP/ATP translocase (Ant), mRNA.	406075	XLOC_010810	Ant	Group7:9068176-9070967	OK	1920.16	1318.96	-0.541826	0.293575	0	0
XLOC_000462	XM_001120030	P418	GO:0004930; GO:0005623; GO:0016021; GO:0007186; GO:0007165; GO:0004872	prostaglandin e2 receptor ep4 subtype	FBgn0036742		IPR008365; IPR017452; IPR000276	Prostanoid receptor; GPCR, rhodopsin-like, 7TM; G protein-coupled receptor, rhodopsin-like	Apis mellifera prostaglandin E2 receptor EP4 subtype-like (LOC724237), mRNA.	724237	XLOC_000462	LOC724237	Group1:18104559-18246161	OK	11.8038	8.10852	-0.541741	0.293483	0	0
XLOC_011770	XM_397178	P8644	GO:0016021				IPR005828; IPR020846; IPR016196	Major facilitator superfamily domain; Major facilitator superfamily domain, general substrate transporter; General substrate transporter	Apis mellifera synaptic vesicle glycoprotein 2B-like (LOC413739), mRNA.	413739	XLOC_011770	LOC413739	Group8:2070110-2090406	OK	105.892	72.7475	-0.541624	0.293357	0	0
XLOC_011640	XM_003251124	P8535			FBgn0033702					100577424	XLOC_011640	LOC100577424	Group8:10129729-10141077	OK	7.09244	4.87259	-0.541593	0.293323	4.44089e-16	0
XLOC_012716	XM_003249901	P9368			FBgn0040795					100578874	XLOC_012716	LOC100578874	Group9:8432250-8436905	OK	55.6788	38.253	-0.541555	0.293282	0	0
XLOC_002395											XLOC_002395	-	Group10:2638885-2639591	OK	594.66	408.599	-0.541379	0.293091	0	0
XLOC_009592											XLOC_009592	-	Group5:6110204-6110562	OK	2.11682	1.45501	-0.54087	0.29254	0.0625438	0.106941
XLOC_005520	XM_394061	P4100	GO:0006519; GO:0003824; GO:0005488; GO:0008483; GO:0016740	ornithine mitochondrial-like			IPR010164; IPR015424; IPR015421; IPR005814; IPR015422	Pyridoxal phosphate-dependent transferase, major region, subdomain 2; Aminotransferase class-III; Pyridoxal phosphate-dependent transferase; Ornithine aminotransferase; Pyridoxal phosphate-dependent transferase, major region, subdomain 1	Apis mellifera ornithine aminotransferase, mitochondrial (Oat), mRNA.	410583	XLOC_005520	Oat	Group15:8077239-8081554	OK	98.4421	67.6876	-0.540384	0.292015	0	0
XLOC_004104											XLOC_004104	-	Group13:248814-249140	OK	56.2325	38.6852	-0.539622	0.291192	3.74837e-06	1.4e-05
XLOC_010398											XLOC_010398	-	Group6:588787-593158	OK	5.83579	4.01516	-0.53947	0.291028	0	0
XLOC_007210											XLOC_007210	-	Group2:8235700-8236037	OK	2.21099	1.5224	-0.538348	0.289819	0.0837723	0.13771
XLOC_005321	NM_001040227	P3899	GO:0005549; GO:0005488	odorant binding protein 18 precursor			IPR023316; IPR006170	Pheromone/general odorant binding protein, PBP/GOBP, domain; Pheromone/general odorant binding protein	Apis mellifera odorant binding protein 18 (Obp18), mRNA.	677677	XLOC_005321	Obp18	Group15:1476120-1478292	OK	1944.03	1338.6	-0.538326	0.289795	0	0
XLOC_009783	NM_001011570	P7288	GO:0005737; GO:0016787; GO:0005623; GO:0015078; GO:0009653; GO:0006091; GO:0007275; GO:0005215; GO:0006810; GO:0006811; GO:0005773; GO:0043234	vacuolar h	FBgn0262736	Vacuolar H[+] ATPase subunit 16-1	IPR011555; IPR000245; IPR002379	V-ATPase proteolipid subunit; V-ATPase proteolipid subunit C-like domain; V-ATPase proteolipid subunit C, eukaryotic	Apis mellifera vacuolar H+ ATP synthase 16 kDa proteolipid subunit (Vha16), mRNA.	406076	XLOC_009783	Vha16	Group6:6337499-6358999	OK	1376.18	948.051	-0.537633	0.289049	0	0
XLOC_003415											XLOC_003415	-	Group11:3174083-3174289	OK	13.2024	9.09635	-0.537441	0.288843	0.127105	0.195905
XLOC_009696	XR_119728										XLOC_009696	LOC100578622	Group6:489087-490411	OK	5.28544	3.64363	-0.536647	0.28799	1.03731e-08	0
XLOC_005949											XLOC_005949	-	Group15:5687955-5688153	OK	4.96757	3.42467	-0.536575	0.287913	0.339744	0.438205
XLOC_010080	XM_003249349	P7525	GO:0005737; GO:0009058; GO:0008152; GO:0003824; GO:0006139; GO:0005488; GO:0016772	uncharacterized protein loc100878772	FBgn0028424	Juvenile hormone-inducible protein 26	IPR011009; IPR004119	Protein kinase-like domain; Protein of unknown function DUF227		726672	XLOC_010080	LOC726672	Group6:1770265-1776455	OK	107.642	74.2186	-0.536388	0.287712	0	0
XLOC_009589											XLOC_009589	-	Group5:5777100-5777559	OK	1.53072	1.0556	-0.536145	0.287451	0.018177	0.036722
XLOC_010134											XLOC_010134	-	Group6:5887196-5888771	OK	1.77832	1.22641	-0.53607	0.287371	2.48743e-08	0
XLOC_012092	XM_623622	P8936	GO:0003700; GO:0005654; GO:0008289; GO:0006350; GO:0003677; GO:0050789; GO:0043234; GO:0005509	annexin-b9-like			IPR018502; IPR018252; IPR001464	Annexin repeat, conserved site; Annexin repeat; Annexin	Apis mellifera annexin-B9-like (LOC409533), mRNA.	409533	XLOC_012092	LOC409533	Group8:12839607-12845059	OK	318.601	219.747	-0.535907	0.287196	0	0
XLOC_011624	XM_003251116	P8519								100576313	XLOC_011624	LOC100576313	Group8:9633545-9636070	OK	39.6074	27.3351	-0.535015	0.286241	9.34808e-14	0
XLOC_005429	XM_394099	P3999	GO:0005102; GO:0005515; GO:0005158; GO:0007165; GO:0008289; GO:0005886; GO:0043234	docking protein 2	FBgn0029944	Downstream of kinase	IPR002404; IPR001849; IPR011993	Pleckstrin homology domain; Insulin receptor substrate-1, PTB; Pleckstrin homology-like domain		410622	XLOC_005429	LOC410622	Group15:5138584-5141130	OK	45.0355	31.0834	-0.534918	0.286137	0	0
XLOC_007025	XM_003251240	P5294	GO:0004861				IPR003175	Cyclin-dependent kinase inhibitor		100578484	XLOC_007025	LOC100578484	Group2:13643746-13647684	OK	4.59805	3.1738	-0.534811	0.286023	0	0
XLOC_003011	XM_001121441	P2294	GO:0003677; GO:0006355; GO:0005737; GO:0046983; GO:0005515; GO:0004871; GO:0003700; GO:0005654; GO:0005634; GO:0007165; GO:0050789; GO:0043234; GO:0006350	aryl hydrocarbon receptor nuclear translocator-like protein 1-like	FBgn0023094	cycle	IPR013655; IPR001610; IPR013767; IPR000014; IPR011598; IPR001067	PAC motif; PAS fold; Myc-type, basic helix-loop-helix (bHLH) domain; PAS domain; PAS fold-3; Nuclear translocator	Apis mellifera cycle (Cyc), mRNA.	725614	XLOC_003011	Cyc	Group11:883700-946418	OK	32.8689	22.6945	-0.53438	0.285562	0	0
XLOC_007492	XM_001120785	P5583			FBgn0263097	Glucose transporter 4 enhancer factor	IPR015880	Zinc finger, C2H2-like	Apis mellifera zinc finger protein 395-like (LOC724885), mRNA.	724885	XLOC_007492	LOC724885	Group3:9157039-9259796	OK	32.9548	22.7558	-0.534254	0.285427	0	0
XLOC_000606	XM_003251717	P555	GO:0004930; GO:0004672; GO:0000166; GO:0005623; GO:0007165; GO:0004872; GO:0006464	g-protein coupled receptor mth2-like			IPR000832	GPCR, family 2, secretin-like	Apis mellifera G-protein coupled receptor Mth2-like (LOC100577108), mRNA.	100577108	XLOC_000606	LOC100577108	Group1:26726747-26850280	OK	18.6916	12.9099	-0.533912	0.285062	7.35079e-05	0.000229
XLOC_004438	NM_001011581	P3329	GO:0004672; GO:0006519; GO:0008152; GO:0005622; GO:0004692; GO:0005524; GO:0000166; GO:0050789; GO:0030234; GO:0004674; GO:0043234; GO:0016772	cgmp-dependent protein kinase foraging	FBgn0000721	foraging	IPR002290; IPR011009; IPR016232; IPR018490; IPR000595; IPR002374; IPR017441; IPR008271; IPR018488; IPR000719; IPR000961; IPR014710	Serine/threonine- / dual specificity protein kinase, catalytic domain; cGMP-dependent protein kinase; AGC-kinase, C-terminal; Serine/threonine-protein kinase, active site; cGMP-dependent kinase; Cyclic nucleotide-binding, conserved site; Cyclic nucleotide-binding-like; RmlC-like jelly roll fold; Protein kinase, catalytic domain; Protein kinase, ATP binding site; Protein kinase-like domain; Cyclic…	Apis mellifera cGMP-dependent protein kinase foraging (For), mRNA.	406092	XLOC_004438	For	Group13:8976165-9056381	OK	38.4541	26.565	-0.533611	0.284741	0	0
XLOC_006011	NM_001142561	P4474	GO:0005515; GO:0005488; GO:0000228; GO:0043234	synaptotagmin 20			IPR018029; IPR008973; IPR000008	C2 calcium/lipid-binding domain, CaLB; C2 calcium-dependent membrane targeting; C2 membrane targeting protein	Apis mellifera synaptotagmin 20 (Syt20), mRNA.	410052	XLOC_006011	Syt20	Group16:1267544-1278489	OK	47.5567	32.8594	-0.533342	0.284454	0	0
XLOC_013312											XLOC_013312	-	GroupUn1605:863-1063	OK	5.63818	3.89676	-0.532954	0.28404	0.312589	0.410065
XLOC_003475											XLOC_003475	-	Group11:8918682-8918996	OK	2.52264	1.74442	-0.532189	0.283225	0.113922	0.178922
XLOC_002386											XLOC_002386	-	Group10:1443320-1443590	OK	2.52088	1.74356	-0.531894	0.282911	0.196799	0.280187
XLOC_008244	XM_396592	P6113							Apis mellifera oxidative stress-induced growth inhibitor 1-like (LOC413141), mRNA.	413141	XLOC_008244	LOC413141	Group4:9700190-9708457	OK	46.3621	32.07	-0.531722	0.282728	0	0
XLOC_008497	XM_001120250	P6363	GO:0016787; GO:0009058; GO:0008152; GO:0006139; GO:0003824	n-acetylneuraminate lyase-like			IPR002220; IPR013785	Dihydrodipicolinate synthetase-like; Aldolase-type TIM barrel	Apis mellifera n-acetylneuraminate lyase-like (LOC725646), mRNA.	725646	XLOC_008497	LOC725646	Group4:8027155-8029239	OK	22.8927	15.8381	-0.531488	0.282479	0	0
XLOC_013696											XLOC_013696	-	GroupUn251:741-912	OK	69.9201	48.3835	-0.531192	0.282165	0.0139518	0.029051
XLOC_005152	XM_003250648	P3860	GO:0016020; GO:0016787; GO:0005623; GO:0006139; GO:0005215; GO:0005524; GO:0000166; GO:0006810; GO:0009056	atp-binding cassette sub-family g member 4-like	FBgn0031449		IPR020064; IPR027417; IPR013525; IPR003439; IPR017871; IPR003593	P-loop containing nucleoside triphosphate hydrolase; ABC transporter-like; AAA+ ATPase domain; ABC-2 type transporter; ABC transporter, conserved site; ABC transporter, G1-like	Apis mellifera ATP-binding cassette sub-family G member 1-like (LOC410552), mRNA.	410552	XLOC_005152	LOC410552	Group14:9702234-9793107	OK	27.8821	19.2943	-0.531165	0.282136	0	0
TCONS_00004034	XM_001122976	P1707	GO:0005623	uncharacterized protein loc100869054	FBgn0033032	kune-kune				727266	XLOC_002192	LOC727266	Group10:7254027-7287916	OK	42.7459	29.5893	-0.53071	0.281653	1.82077e-14	0
XLOC_005085	XM_394011	P3792	GO:0005623; GO:0005215; GO:0006810; GO:0005415; GO:0006811	solute carrier family 28 member 3-like	FBgn0025709		IPR008276; IPR011657; IPR018270; IPR002668	Concentrative nucleoside transporter, metazoan/bacterial; Na dependent nucleoside transporter; Concentrative nucleoside transporter; Na dependent nucleoside transporter, C-terminal	Apis mellifera solute carrier family 28 member 3-like (LOC410532), mRNA.	410532	XLOC_005085	LOC410532	Group14:7976082-7981504	OK	15.3787	10.6563	-0.52923	0.280084	0	0
XLOC_012318	XM_624701	P8976	GO:0016740; GO:0016772	uncharacterized protein loc100867496	FBgn0032913		IPR011009; IPR004119; IPR015897	CHK kinase-like; Protein kinase-like domain; Protein of unknown function DUF227		552326	XLOC_012318	LOC552326	Group9:933829-937754	OK	27.5269	19.077	-0.529008	0.279849	0	0
XLOC_012211											XLOC_012211	-	Group8:5197553-5198307	OK	2.0792	1.44112	-0.528835	0.279666	0.000626229	0.001714
XLOC_007241											XLOC_007241	-	Group2:11477931-11478375	OK	1.44272	1	-0.528787	0.279616	0.00129066	0.003353
XLOC_010379											XLOC_010379	-	Group6:88227-88495	OK	2.81231	1.94932	-0.528783	0.279611	0.197428	0.280713
XLOC_006225	XM_392104	P4653	GO:0009058; GO:0006519; GO:0008152; GO:0006091; GO:0003824; GO:0006629; GO:0019748; GO:0005975; GO:0005739; GO:0009056	aldehyde dehydrogenase	FBgn0051075		IPR016162; IPR016161; IPR016160; IPR016163; IPR015590	Aldehyde dehydrogenase, conserved site; Aldehyde dehydrogenase domain; Aldehyde/histidinol dehydrogenase; Aldehyde dehydrogenase, N-terminal; Aldehyde dehydrogenase, C-terminal	Apis mellifera retinal dehydrogenase 1-like, transcript variant 1 (LOC408559), mRNA.	408559	XLOC_006225	LOC408559	Group16:3546619-3550744	OK	107.929	74.8214	-0.52856	0.279376	0	0
XLOC_007912											XLOC_007912	-	Group3:2129282-2129876	OK	1.54762	1.07302	-0.528375	0.27918	0.0032249	0.007737
XLOC_011228											XLOC_011228	-	Group7:4096955-4174008	OK	3.66962	2.5456	-0.527625	0.278388	0.0686376	0.115866
XLOC_001592											XLOC_001592	-	Group1:17959505-17959744	OK	3.36182	2.33233	-0.527471	0.278226	0.259998	0.352797
XLOC_012429	XM_001121927	P9078			FBgn0034758		IPR006629	LPS-induced tumor necrosis factor alpha factor		726167	XLOC_012429	LOC726167	Group9:6644081-6660057	OK	38.9023	26.9956	-0.527131	0.277867	0	0
XLOC_001394											XLOC_001394	-	Group1:744035-744264	OK	4.14941	2.88003	-0.526822	0.277541	0.263956	0.356756
XLOC_000950	XM_394206	P870	GO:0016043; GO:0005737; GO:0005886; GO:0043226; GO:0006810; GO:0005768; GO:0007275	dnaj homolog subfamily c member 22-like	FBgn0030805	wurst	IPR001623; IPR007829	DnaJ domain; TM2	Apis mellifera dnaJ homolog subfamily C member 22-like (LOC410730), mRNA.	410730	XLOC_000950	LOC410730	Group1:11701092-11719643	OK	32.1504	22.3157	-0.526778	0.277495	0	0
XLOC_006151	XM_394115	P4585	GO:0009058; GO:0006519; GO:0006520; GO:0003824; GO:0005488; GO:0016831; GO:0019748	aromatic-l-amino-acid decarboxylase	FBgn0000422	Dopa decarboxylase	IPR002129; IPR010977; IPR015424; IPR015421; IPR021115; IPR015422	Pyridoxal phosphate-dependent transferase, major region, subdomain 2; Pyridoxal phosphate-dependent decarboxylase; Pyridoxal phosphate-dependent transferase; Pyridoxal-phosphate binding site; Aromatic-L-amino-acid decarboxylase; Pyridoxal phosphate-dependent transferase, major region, subdomain 1	Apis mellifera dopa decarboxylase (Ddc), mRNA.	410638	XLOC_006151	Ddc	Group16:6395577-6406923	OK	39.9006	27.7019	-0.526426	0.277124	0	0
XLOC_010136	XM_001120022	P7573	GO:0019538; GO:0005509	integral membrane protein dgcr2 idd-like	FBgn0052647				Apis mellifera integral membrane protein DGCR2/IDD-like (LOC725417), mRNA.	725417	XLOC_010136	LOC725417	Group6:5939899-5952649	OK	10.9316	7.59081	-0.526176	0.276861	1.93141e-11	0
XLOC_012294											XLOC_012294	-	Group8:12870691-12870992	OK	2.03683	1.41474	-0.52579	0.276455	0.139945	0.211931
XLOC_007219											XLOC_007219	-	Group2:8312502-8312960	OK	1.76112	1.22327	-0.525753	0.276416	0.0176227	0.035726
XLOC_009227											XLOC_009227	-	Group5:5925841-5927078	OK	5.64933	3.92568	-0.525137	0.275769	0.000415782	0.001169
XLOC_002406											XLOC_002406	-	Group10:2851232-2862514	OK	3.81575	2.65194	-0.524919	0.27554	0.364013	0.46267
XLOC_008317	XM_003251328	P6193			FBgn0036118	BLOC-1 subunit 2				100578720	XLOC_008317	LOC100578720	Group4:12355922-12386238	OK	50.1286	34.8473	-0.524587	0.275192	1.35092e-12	0
TCONS_00020069	XM_392430	P8251	GO:0005515; GO:0005856; GO:0007010; GO:0050789; GO:0003779	actin-related protein 2 3 complex subunit 1a	FBgn0001961	Actin-related protein 2/3 complex, subunit 1	IPR001680; IPR017986; IPR017383; IPR015943	WD40/YVTN repeat-like-containing domain; WD40 repeat; ARP2/3 complex, 41kDa subunit (p41-arc); WD40-repeat-containing domain	Apis mellifera suppressor of profilin 2 (Sop2), mRNA.	408901	XLOC_011167	Sop2	Group7:12800926-12818400	LOWDATA	129.617	90.133	-0.524128	0.27471	1	1
XLOC_013061	XM_003251921	P9504	GO:0005623; GO:0006139; GO:0005488; GO:0006350; GO:0016740; GO:0008150; GO:0005215; GO:0003677; GO:0005730; GO:0006810; GO:0006811	mitochondrial sodium hydrogen exchanger nha2-like					Apis mellifera sodium/hydrogen exchanger-like domain-containing protein 1-like (LOC100577994), partial mRNA.	100577994	XLOC_013061	LOC100577994	GroupUn1187:4-1103	OK	4.64487	3.23068	-0.5238	0.274366	4.44089e-16	0
XLOC_012730	XM_394765	P9382	GO:0016787; GO:0005515	leucine-rich repeat-containing protein 58-like	FBgn0052687		IPR001611; IPR003591	Leucine-rich repeat; Leucine-rich repeat, typical subtype	Apis mellifera leucine-rich repeat-containing protein 58-like (LOC411291), mRNA.	411291	XLOC_012730	LOC411291	Group9:9554808-9604855	OK	50.5411	35.1632	-0.523391	0.273938	0	0
XLOC_004721	XM_392818	P3436	GO:0005737; GO:0009058; GO:0006519; GO:0003824; GO:0006139; GO:0005488; GO:0004019; GO:0000166	adenylosuccinate synthetase-like	FBgn0027493		IPR001114; IPR027417; IPR018220	P-loop containing nucleoside triphosphate hydrolase; Adenylosuccinate synthase, active site; Adenylosuccinate synthetase	Apis mellifera adenylosuccinate synthetase (LOC409299), mRNA.	409299	XLOC_004721	LOC409299	Group14:5252563-5260168	OK	60.7538	42.2707	-0.523317	0.273861	0	0
XLOC_002380											XLOC_002380	-	Group10:282354-282488	OK	16.9194	11.7764	-0.52278	0.273299	0.416696	0.514058
XLOC_007624	XM_003249255; XM_395756	P5698; P5697	GO:0016740; GO:0016747	nose resistant to fluoxetine protein 6-like; nose resistant to fluoxetine protein 6-like isoform 1	FBgn0052645		IPR006621; IPR002656	Nose resistant-to-fluoxetine protein, N-terminal; Acyltransferase 3	Apis mellifera nose resistant to fluoxetine protein 6-like, transcript variant 1 (LOC412295), mRNA.; Apis mellifera nose resistant to fluoxetine protein 6-like (LOC412295), mRNA.	412295	XLOC_007624	LOC412295	Group3:1804461-1816061	OK	34.7908	24.224	-0.522269	0.272765	0	0
XLOC_010762	XR_120076										XLOC_010762	LOC726786	Group7:5182402-5194831	OK	26.58	18.5228	-0.521039	0.271482	0	0
XLOC_000169											XLOC_000169	-	Group1:6584648-6587297	OK	1.77702	1.23837	-0.521013	0.271455	3.0562e-06	1.1e-05
XLOC_011137											XLOC_011137	-	Group7:11660697-11661172	OK	2.49092	1.73599	-0.520921	0.271359	0.0561432	0.097939
XLOC_010452											XLOC_010452	-	Group6:5824475-5824914	OK	1.78075	1.24108	-0.520889	0.271325	0.0237758	0.046412
XLOC_014409	XM_003251809	P10210	GO:0008152; GO:0003824; GO:0005488; GO:0004497; GO:0005506	probable cytochrome p450 4aa1	FBgn0034053	Cyp4aa1	IPR001128; IPR002403	Cytochrome P450, E-class, group IV; Cytochrome P450	Apis mellifera probable cytochrome P450 4aa1-like (LOC100577883), mRNA.	100577883	XLOC_014409	LOC100577883	GroupUn56:61130-62551	OK	85.5444	59.6233	-0.520797	0.27123	0	0
XLOC_003038											XLOC_003038	-	Group11:2442412-2443406	OK	1.65153	1.15175	-0.519977	0.270376	1.56147e-05	5.3e-05
TCONS_00007777		P3210									XLOC_004298	Rev1	Group13:1269578-1281939	OK	17.675	12.3263	-0.51997	0.270369	0	0
XLOC_005985											XLOC_005985	-	Group15:9832723-9832891	OK	144.434	100.739	-0.519787	0.270179	0.000809273	0.002179
XLOC_005268											XLOC_005268	-	Group14:8955105-8955597	OK	1.50418	1.0493	-0.519549	0.269931	0.0146079	0.03026
XLOC_009193	XM_003249688	P6865					IPR010512	Protein of unknown function DUF1091		100577683	XLOC_009193	LOC100577683	Group5:3913293-3915359	OK	2.10975	1.4719	-0.51939	0.269766	0.00892656	0.019473
XLOC_004481											XLOC_004481	-	Group13:1249964-1250343	OK	1.5486	1.08046	-0.519312	0.269685	0.048535	0.086492
XLOC_003493											XLOC_003493	-	Group11:10149581-10149976	OK	1.85643	1.29556	-0.518959	0.269318	0.0434946	0.078585
XLOC_012776	XM_003251020	P9428	GO:0005576; GO:0005975; GO:0030246	uncharacterized protein loc100883311			IPR002557	Chitin binding domain		100579006	XLOC_012776	LOC100579006	Group9:10382590-10395602	OK	5.45991	3.81038	-0.518942	0.269301	0	0
XLOC_013679	XM_003251966	P9837	GO:0005623; GO:0004672; GO:0000166; GO:0006464	tpa_inf: venus kinase receptor			IPR001828	Extracellular ligand-binding receptor		100578648	XLOC_013679	LOC100578648	GroupUn2473:8-4308	OK	6.83231	4.76844	-0.518856	0.269212	0	0
XLOC_002360	NM_001177490	P1871	GO:0005506; GO:0005623; GO:0005739; GO:0009055; GO:0008152; GO:0005488	cytochrome c	FBgn0000409	Cytochrome c proximal	IPR009056; IPR003088; IPR002327	Cytochrome c domain; Cytochrome c, class I; Cytochrome c, class IA/ IB	Apis mellifera mitochondrial cytochrome C (CytC), nuclear gene encoding mitochondrial protein, mRNA.	408270	XLOC_002360	CytC	Group10:12378013-12380756	OK	1247.26	870.71	-0.518498	0.26884	0	0
XLOC_004096											XLOC_004096	-	Group12:10070670-10071675	OK	24.9742	17.4391	-0.518113	0.268441	0	0
XLOC_014343											XLOC_014343	LOC100577044	GroupUn51:121644-122525	OK	8.89305	6.21313	-0.517358	0.267659	1.0163e-12	0
XLOC_006763											XLOC_006763	-	Group2:621141-630891	OK	2.37754	1.66116	-0.517275	0.267573	0.0412895	0.075103
XLOC_002379											XLOC_002379	-	Group10:210476-210856	OK	1.54557	1.08002	-0.517084	0.267376	0.048535	0.086492
XLOC_011593	XM_394742	P8494	GO:0016020; GO:0005623; GO:0005488	solute carrier family 35 member e1 homolog	FBgn0031183		IPR000620; IPR004853	Drug/metabolite transporter; Domain of unknown function DUF250	Apis mellifera solute carrier family 35 member E1 homolog, transcript variant 1 (LOC411269), mRNA.	411269	XLOC_011593	LOC411269	Group8:8446028-8509990	OK	14.8067	10.3471	-0.517017	0.267307	0	0
XLOC_004389	XM_001121814	P3288	GO:0003824	amp dependent coa ligase			IPR025110; IPR000873; IPR020845	Domain of unknown function DUF4009; AMP-binding, conserved site; AMP-dependent synthetase/ligase	Apis mellifera probable 4-coumarate--CoA ligase 3-like (LOC726040), mRNA.	726040	XLOC_004389	LOC726040	Group13:4533102-4540130	OK	95.1919	66.5593	-0.516199	0.266461	0	0
XLOC_000657	XM_001122629	P607	GO:0005515; GO:0007049	protein cortex			IPR001680; IPR017986; IPR015943	WD40/YVTN repeat-like-containing domain; WD40 repeat; WD40-repeat-containing domain	Apis mellifera cortex (cort), mRNA.	726912	XLOC_000657	cort	Group1:377-211915	OK	2.40225	1.68012	-0.515824	0.266074	0.000645293	0.001761
TCONS_00002281		P1044									XLOC_001136	LOC726172	Group1:17707721-17720789	OK	17.3844	12.1592	-0.515745	0.265993	1.81077e-12	0
TCONS_00008327	XM_396662	P3391	GO:0004835; GO:0006464	tubulin polyglutamylase ttll4-like	FBgn0026147		IPR004344	Tubulin-tyrosine ligase	Apis mellifera tubulin polyglutamylase TTLL4-like (LOC413213), mRNA.	413213	XLOC_004665	LOC413213	Group14:2332442-2452809	OK	5.21934	3.6517	-0.515299	0.265533	5.51272e-07	2e-06
TCONS_00007206	XM_003250914	P2994	GO:0007165; GO:0008289	growth factor receptor-bound protein					Apis mellifera ras-associated and pleckstrin homology domains-containing protein 1-like (LOC100577940), mRNA.	100577940	XLOC_003960	LOC100577940	Group12:9573040-9687622	OK	1.83667	1.28516	-0.515141	0.26537	0.00162221	0.004131
XLOC_009648											XLOC_009648	-	Group5:12512317-12512596	OK	2.15603	1.50866	-0.515107	0.265335	0.192246	0.275554
XLOC_013937											XLOC_013937	-	GroupUn333:4514-11824	OK	4.32756	3.02834	-0.515027	0.265253	3.99629e-07	2e-06
TCONS_00020407		P8340									XLOC_011423	eIF2B-gamma	Group8:2715615-2725085	OK	11.8461	8.2902	-0.514933	0.265156	0.0138061	0.028803
XLOC_001670											XLOC_001670	-	Group1:22851782-22852182	OK	1.73681	1.21614	-0.514136	0.264336	0.0398336	0.072817
TCONS_00000796	XM_001120889	P386	GO:0003677; GO:0046982; GO:0005515; GO:0005623; GO:0000786; GO:0005634; GO:0005694; GO:0006996	histone -like	FBgn0053882	His2B:CG33882	IPR009072; IPR000558; IPR007125	Histone H2B; Histone-fold; Histone core	Apis mellifera histone H2B.3-like (LOC726447), mRNA.	726447	XLOC_000432	LOC726447	Group1:17333049-17345785	OK	26.2075	18.3542	-0.51387	0.264062	3.88423e-12	0
XLOC_011261											XLOC_011261	-	Group7:5768290-5768584	OK	7.5182	5.26533	-0.513863	0.264055	0.0507169	0.089656
XLOC_006728	XM_396656	P5009	GO:0005515		FBgn0010620	SRY interacting protein 1	IPR001478	PDZ domain	Apis mellifera Na(+)/H(+) exchange regulatory cofactor NHE-RF1-like (LOC413207), mRNA.	413207	XLOC_006728	LOC413207	Group2:15094586-15103088	OK	87.7628	61.4784	-0.51353	0.263713	0	0
XLOC_006481	XM_392253	P4769	GO:0000003; GO:0005737; GO:0007610; GO:0009653; GO:0007275; GO:0008283; GO:0043226; GO:0050789	isoform e			IPR007947	CD164-related protein	Apis mellifera visgun (vsg), mRNA.	408717	XLOC_006481	vsg	Group2:3148401-3155451	OK	261.159	182.95	-0.513479	0.263661	0	0
XLOC_009286	XM_394562	P6960	GO:0005737; GO:0005515; GO:0006519; GO:0003824; GO:0005488; GO:0016740; GO:0003677; GO:0009056	probable maleylacetoacetate isomerase 2-like	FBgn0037697	Glutathione S transferase Z2	IPR005955; IPR004046; IPR004045; IPR012336; IPR017933; IPR010987	Glutathione S-transferase/chloride channel, C-terminal; Thioredoxin-like fold; Glutathione S-transferase, N-terminal; Maleylacetoacetate isomerase; Glutathione S-transferase, C-terminal; Glutathione S-transferase, C-terminal-like	Apis mellifera glutathione S-transferase Z1 (GstZ1), mRNA.	411088	XLOC_009286	GstZ1	Group5:7637209-7639396	OK	73.1258	51.2342	-0.513273	0.263449	0	0
XLOC_013073											XLOC_013073	-	GroupUn12:12387-12613	OK	6.40176	4.486	-0.513039	0.263209	0.212703	0.298566
XLOC_005262											XLOC_005262	-	Group14:8432749-8432883	OK	19.3686	13.5725	-0.513033	0.263203	0.395052	0.49342
XLOC_011540											XLOC_011540	LOC726514	Group8:7305655-7335119	OK	4.31259	3.02271	-0.512712	0.262874	1.22125e-14	0
XLOC_005317	NM_001040223	P3895	GO:0005549; GO:0005488	odorant binding protein 14 precursor			IPR023316; IPR006170	Pheromone/general odorant binding protein, PBP/GOBP, domain; Pheromone/general odorant binding protein	Apis mellifera odorant binding protein 14 (Obp14), mRNA.	677673	XLOC_005317	Obp14	Group15:1460294-1461086	OK	151.579	106.252	-0.51258	0.262738	0	0
XLOC_002089	XR_119968										XLOC_002089	LOC100578896	Group10:3684863-3698741	OK	1.67183	1.17202	-0.512432	0.262587	0.0756805	0.126269
XLOC_007808	XR_120388										XLOC_007808	LOC100578299	Group3:9644420-9758356	OK	33.6105	23.5682	-0.51207	0.262216	1.77169e-12	0
XLOC_014653											XLOC_014653	-	GroupUn91:61922-62119	OK	7.05111	4.9445	-0.512026	0.262171	0.300064	0.396298
XLOC_004526											XLOC_004526	-	Group13:4036166-4106144	OK	1.94749	1.3657	-0.51197	0.262113	0.0598781	0.1033
XLOC_003417											XLOC_003417	-	Group11:3181675-3183448	OK	2.07688	1.45649	-0.51192	0.262062	2.1854e-08	0
TCONS_00017451	XM_003249796	P7242								100578208	XLOC_009738	LOC100578208	Group6:4526521-4588085	LOWDATA	5.36228	3.76063	-0.511872	0.262013	1	1
XLOC_001313	XM_392181	P1209	GO:0005634	uncharacterized protein loc100865923						408641	XLOC_001313	LOC408641	Group1:26559799-26563792	OK	32.6337	22.8865	-0.511866	0.262007	0	0
XLOC_007274											XLOC_007274	-	Group2:14786189-14786486	OK	2.8548	2.00226	-0.51176	0.261898	0.148762	0.222976
XLOC_004303	XM_393903	P3216			FBgn0033638		IPR025261	Domain of unknown function DUF4210		410423	XLOC_004303	LOC410423	Group13:1432626-1479511	OK	11.2753	7.90941	-0.511524	0.261657	0	0
XLOC_013648											XLOC_013648	-	GroupUn2382:490-727	OK	5.7435	4.03039	-0.511011	0.261132	0.199737	0.28328
XLOC_004260	XM_001120068	P3172	GO:0008152; GO:0007165; GO:0003824; GO:0005488; GO:0005506; GO:0016705; GO:0030234	probable cytochrome p450 6a14-like			IPR001128; IPR002401; IPR017972	Cytochrome P450, E-class, group I; Cytochrome P450, conserved site; Cytochrome P450	Apis mellifera cytochrome P450 6AS11 (CYP6AS11), mRNA.	724946	XLOC_004260	CYP6AS11	Group13:9404508-9412945	OK	51.9951	36.5083	-0.510151	0.260254	0	0
XLOC_007393											XLOC_007393	-	Group3:3904410-3904753	OK	2.62494	1.84343	-0.509889	0.259987	0.189973	0.273601
XLOC_003959	NM_001205062	P2992	GO:0008152; GO:0003824; GO:0005488; GO:0005506; GO:0016705	cytochrome p450 6k1-like	FBgn0025454	Cyp6g1	IPR001128; IPR002401; IPR017972	Cytochrome P450, E-class, group I; Cytochrome P450, conserved site; Cytochrome P450	Apis mellifera cytochrome P450 6AQ1 (CYP6AQ1), mRNA.	408383	XLOC_003959	CYP6AQ1	Group12:9316229-9421737	OK	19.6427	13.7971	-0.509628	0.259721	0	0
XLOC_001461											XLOC_001461	-	Group1:6587364-6587769	OK	1.623	1.14058	-0.5089	0.258979	0.0363654	0.067305
XLOC_000995	XM_001122662	P912	GO:0016020; GO:0016043; GO:0005524; GO:0016787; GO:0005623; GO:0000166; GO:0006810; GO:0006139; GO:0043234; GO:0009056; GO:0005215	atp-binding cassette sub-family g member 4-like	FBgn0032167		IPR003439; IPR017871; IPR020064; IPR027417; IPR003593; IPR013525	ABC-2 type transporter; P-loop containing nucleoside triphosphate hydrolase; ABC transporter-like; ABC transporter, conserved site; ABC transporter, G1-like; AAA+ ATPase domain	Apis mellifera ATP-binding cassette sub-family G member 4-like (LOC726944), mRNA.	726944	XLOC_000995	LOC726944	Group1:12469942-12485601	OK	57.8001	40.6205	-0.508864	0.258943	0	0
XLOC_002872	XM_003250835	P2152			FBgn0031677		IPR007917; IPR022776	TRM13/UPF0224 family, U11-48K-like CHHC zinc finger domain; Uncharacterised protein family UPF0224	Apis mellifera gametocyte-specific factor 1-like (LOC100577344), mRNA.	100577344	XLOC_002872	LOC100577344	Group11:13112934-13114315	OK	34.8888	24.5252	-0.508499	0.258571	0	0
XLOC_005942											XLOC_005942	-	Group15:5156389-5156537	OK	12.3912	8.71109	-0.508391	0.258461	0.416696	0.514058
XLOC_002807	NM_001011653	P2096	GO:0008152; GO:0003824; GO:0005509	troponin c	FBgn0031692	Troponin C at 25D	IPR002048; IPR011992; IPR018247	EF-hand domain; EF-Hand 1, calcium-binding site; EF-hand-like domain	Apis mellifera troponin C type IIa (TpnCIIa), mRNA.	494503	XLOC_002807	TpnCIIa	Group11:11772960-11778230	OK	568.34	399.561	-0.508338	0.258408	0	0
XLOC_009770	XM_397170	P7273	GO:0008152; GO:0003824; GO:0005488; GO:0005506	probable cytochrome p450 mitochondrial-like	FBgn0033753	Cyp301a1	IPR001128; IPR002401	Cytochrome P450, E-class, group I; Cytochrome P450	Apis mellifera cytochrome P450 301A1 (CYP301A1), mRNA.	413730	XLOC_009770	CYP301A1	Group6:6090491-6104561	OK	4.65638	3.27538	-0.507547	0.257604	1.50632e-09	0
XLOC_003414											XLOC_003414	-	Group11:3172378-3174007	OK	5.20737	3.66335	-0.507391	0.257446	1.45644e-10	0
XLOC_007840	XM_003251304	P5888	GO:0000228; GO:0043234	ino80 complex subunit b-like	FBgn0033019		IPR007529	Zinc finger, HIT-type	Apis mellifera INO80 complex subunit B-like (LOC100576104), mRNA.	100576104	XLOC_007840	LOC100576104	Group3:11770467-11772458	OK	42.4044	29.8376	-0.507082	0.257132	0	0
XLOC_013124	XM_623543	P9540			FBgn0029929		IPR008532	Domain of unknown function DUF814	Apis mellifera coiled-coil domain-containing protein 25-like (LOC551148), mRNA.	551148	XLOC_013124	LOC551148	GroupUn126:5574-14195	OK	59.6827	41.9974	-0.507013	0.257062	1.43947e-08	0
XLOC_005123	XM_003250668	P3832			FBgn0039944					727280	XLOC_005123	LOC727280	Group14:8876400-8886006	OK	65.8202	46.317	-0.506989	0.257038	0	0
XLOC_006744	XM_394279	P5027	GO:0016787; GO:0006139; GO:0006812; GO:0005215; GO:0000166; GO:0006811; GO:0005509; GO:0009056	solute carrier family 41 member 1-like			IPR006667	SLC41 divalent cation transporters, integral membrane domain	Apis mellifera solute carrier family 41 member 1-like (LOC410803), mRNA.	410803	XLOC_006744	LOC410803	Group2:15450834-15492951	OK	25.344	17.8406	-0.50648	0.256522	0	0
XLOC_003604	XM_395909	P2672	GO:0046983; GO:0005515	max-like protein x-like	FBgn0039509	bigmax	IPR011598	Myc-type, basic helix-loop-helix (bHLH) domain	Apis mellifera max-like protein X-like (LOC412452), mRNA.	412452	XLOC_003604	LOC412452	Group12:2939877-2969459	OK	67.1584	47.3023	-0.505658	0.25569	0	0
XLOC_013225											XLOC_013225	-	GroupUn145:43293-43731	OK	22.5327	15.8771	-0.505073	0.255099	0.000205502	0.000603
XLOC_003509											XLOC_003509	-	Group11:11119144-11120227	OK	2.64185	1.86236	-0.504416	0.254436	2.95448e-05	9.6e-05
XLOC_007595	XM_003249155	P5670								100577932	XLOC_007595	LOC100577932	Group3:689829-796386	OK	2.84581	2.0062	-0.504374	0.254393	2.39854e-06	9e-06
XLOC_011789	XM_392773	P8662	GO:0016787; GO:0008152; GO:0006807	aliphatic nitrilase	FBgn0037513	pyd3	IPR003010	Carbon-nitrogen hydrolase	Apis mellifera beta-ureidopropionase-like, transcript variant 1 (LOC409250), mRNA.	409250	XLOC_011789	LOC409250	Group8:2328584-2352549	OK	50.6783	35.7286	-0.504289	0.254307	0	0
XLOC_007126											XLOC_007126	-	Group2:820351-820965	OK	2.25539	1.5906	-0.503807	0.253821	0.0047805	0.011111
XLOC_000413	XM_003251580	P367	GO:0003677; GO:0006950; GO:0046982; GO:0005515; GO:0005576; GO:0000786; GO:0005654; GO:0009605; GO:0005694; GO:0006996; GO:0030246	histone -like	FBgn0053833	His3:CG33833	IPR000164; IPR009072; IPR007125	Histone-fold; Histone H3; Histone core	Apis mellifera histone H3-like (LOC725414), mRNA.	725414	XLOC_000413	LOC725414	Group1:16629375-16631701	OK	9.38541	6.61964	-0.503667	0.25368	1.98538e-05	6.6e-05
XLOC_007148											XLOC_007148	-	Group2:2903181-2903462	OK	2.36012	1.66496	-0.503372	0.253383	0.196799	0.280187
TCONS_00020626	XM_001121670	P8437			FBgn0033000				Apis mellifera uncharacterized protein C11orf46 homolog (LOC725871), mRNA.	725871	XLOC_011524	LOC725871	Group8:6659609-6678123	LOWDATA	12.2539	8.64492	-0.503316	0.253327	1	1
XLOC_004690	XM_391994	P3413	GO:0008152; GO:0006091; GO:0003824; GO:0005488; GO:0003677; GO:0003994; GO:0009056	aconitate mitochondrial-like	FBgn0010100	Aconitase	IPR015932; IPR015937; IPR006248; IPR015928; IPR015931; IPR000573; IPR018136; IPR001030	Aconitase A/isopropylmalate dehydratase small subunit, swivel; Aconitase/isopropylmalate dehydratase; Aconitase/3-isopropylmalate dehydratase large subunit, alpha/beta/alpha, subdomain 2; Aconitase family, 4Fe-4S cluster binding site; Aconitase/3-isopropylmalate dehydratase large subunit, alpha/beta/alpha, subdomain 1/3; Aconitase/3-isopropylmalate dehydratase, swivel; Aconitase/3-isopropylmalate…	Apis mellifera aconitate hydratase (LOC408446), mRNA.	408446	XLOC_004690	LOC408446	Group14:4180990-4189312	OK	195.462	137.964	-0.502596	0.252603	0	0
XLOC_010979	XM_003249517	P8084	GO:0008152; GO:0003824; GO:0005488	mosc domain-containing protein mitochondrial-like			IPR005303; IPR005302; IPR011037	Molybdenum cofactor sulfurase, C-terminal; MOSC, N-terminal beta barrel; Pyruvate kinase-like, insert domain	Apis mellifera MOSC domain-containing protein 1, mitochondrial-like (LOC100577026), mRNA.	100577026	XLOC_010979	LOC100577026	Group7:2834683-2840447	OK	6.95632	4.91043	-0.502475	0.252481	7.10543e-15	0
XLOC_001496											XLOC_001496	-	Group1:10026062-10026368	OK	2.35484	1.66238	-0.502379	0.252385	0.149	0.223095
TCONS_00020699	XM_001121327	P8471	GO:0005509				IPR011042; IPR008367; IPR013658	Six-bladed beta-propeller, TolB-like; Regucalcin; SMP-30/Gluconolaconase/LRE-like region	Apis mellifera regucalcin-like (LOC725484), mRNA.	725484	XLOC_011564	LOC725484	Group8:7857378-7882721	LOWDATA	40.6309	28.6831	-0.502376	0.252382	1	1
XLOC_012191											XLOC_012191	-	Group8:3714870-3715180	OK	1.96113	1.38446	-0.502362	0.252368	0.139945	0.211931
XLOC_001666											XLOC_001666	-	Group1:22133356-22168126	OK	2.35427	1.66215	-0.502231	0.252236	0.0713385	0.119921
TCONS_00009678		P4003									XLOC_005433	LOC412163	Group15:5206878-5217371	OK	51.2783	36.2074	-0.502064	0.252068	0	0
XLOC_009410	XM_397202	P7083	GO:0004421; GO:0009058; GO:0006519; GO:0030154; GO:0008152; GO:0003824; GO:0007275; GO:0009790; GO:0016740; GO:0006629; GO:0007267; GO:0009056	hydroxymethylglutaryl- synthase 1	FBgn0010611	HMG Coenzyme A synthase	IPR013746; IPR013528; IPR016038; IPR010122; IPR016039	Hydroxymethylglutaryl-coenzyme A synthase, N-terminal; Hydroxymethylglutaryl-CoA synthase, eukaryotic; Thiolase-like; Thiolase-like, subgroup; Hydroxymethylglutaryl-coenzyme A synthase C-terminal	Apis mellifera hydroxymethylglutaryl-coenzyme A synthase (Hmgs), mRNA.	413763	XLOC_009410	Hmgs	Group5:11806085-11809124	OK	55.8183	39.4143	-0.502019	0.252023	0	0
XLOC_002995	XR_119726										XLOC_002995	LOC409280	Group11:525024-538068	OK	27.4466	19.3809	-0.501992	0.251996	0	0
XLOC_001588											XLOC_001588	-	Group1:17026400-17026617	OK	3.45733	2.44167	-0.50179	0.251793	0.351459	0.45042
XLOC_005385	XM_624109	P3960	GO:0005737; GO:0016787; GO:0005623; GO:0006091; GO:0006139; GO:0005768; GO:0005215; GO:0005524; GO:0019725; GO:0000166; GO:0015992; GO:0006811; GO:0005773; GO:0015991; GO:0043234	v-type proton atpase subunit b-like	FBgn0005671	Vacuolar H[+]-ATPase 55kD B subunit	IPR000793; IPR022879; IPR020003; IPR000194; IPR027417; IPR005723; IPR004100	P-loop containing nucleoside triphosphate hydrolase; ATPase, alpha/beta subunit, N-terminal; ATPase, V1 complex, subunit B; ATPase, F1/V1/A1 complex, alpha/beta subunit, nucleotide-binding domain; ATPase, alpha/beta subunit, nucleotide-binding domain, active site; V-type ATP synthase regulatory subunit B/beta; ATPase, F1/V1/A1 complex, alpha/beta subunit, C-terminal	Apis mellifera v-type proton ATPase subunit B-like (LOC551721), mRNA.	551721	XLOC_005385	LOC551721	Group15:3754134-3756936	OK	478.3	337.994	-0.500918	0.250919	0	0
XLOC_006521	XM_001120910	P4809	GO:0005623; GO:0007165; GO:0004930; GO:0016021; GO:0004872	protein trapped in endoderm-1-like	FBgn0046687	Trapped in endoderm 1	IPR017452; IPR000276	G protein-coupled receptor, rhodopsin-like; GPCR, rhodopsin-like, 7TM	Apis mellifera protein trapped in endoderm-1-like (LOC725008), mRNA.	725008	XLOC_006521	LOC725008	Group2:5066602-5072877	OK	2.99064	2.11394	-0.50052	0.25052	1.72354e-07	1e-06
XLOC_004114											XLOC_004114	LOC551392	Group13:758854-760777	OK	35.4305	25.0524	-0.500043	0.250043	0.000344273	0.000981
XLOC_004440	XM_623760	P3331	GO:0016020; GO:0005623; GO:0015031; GO:0006886; GO:0006810	vesicle transport through interaction with t-snares homolog 1a-like	FBgn0260862		IPR007705; IPR010989	Vesicle transport v-SNARE, N-terminal; t-SNARE	Apis mellifera vesicle transport through interaction with t-SNAREs homolog 1A-like (LOC551363), mRNA.	551363	XLOC_004440	LOC551363	Group13:9175877-9189916	OK	19.8997	14.0736	-0.499755	0.249755	0	0
TCONS_00014506	XM_003249654	P6009	GO:0003735; GO:0005840; GO:0005829; GO:0006810; GO:0005198	40s ribosomal protein s28-like	FBgn0030136	Ribosomal protein S28b	IPR000289; IPR012340	Ribosomal protein S28e; Nucleic acid-binding, OB-fold	Apis mellifera 40S ribosomal protein S28-like (LOC724531), mRNA.	724531	XLOC_008139	LOC724531	Group4:4040273-4234162	OK	498.998	352.954	-0.499554	0.249554	0	0
XLOC_007873	XR_120516										XLOC_007873	LOC410904	Group3:12961101-12987037	OK	18.1238	12.8216	-0.499309	0.249309	0	0
TCONS_00008453	XM_003250154	P3448	GO:0016043; GO:0005737; GO:0005515; GO:0005623; GO:0009653; GO:0005654; GO:0009605; GO:0030154; GO:0003824; GO:0005694; GO:0009719; GO:0007275; GO:0009790; GO:0008150; GO:0006629; GO:0003677; GO:0006950; GO:0046982; GO:0005576; GO:0000786; GO:0050789; GO:0006996; GO:0000228; GO:0040007; GO:0007049	histone	FBgn0014857	Histone H3.3A	IPR000164; IPR009072; IPR007125	Histone-fold; Histone core; Histone H3	Apis mellifera histone H3.3-like, transcript variant 2 (LOC726692), mRNA.	726692	XLOC_004733	LOC726692	Group14:5890219-5910218	OK	2.16038	1.52836	-0.499302	0.249302	0.421622	0.518951
XLOC_006361											XLOC_006361	-	Group16:3220125-3234236	OK	1.79185	1.26802	-0.498877	0.248878	0.0861666	0.141052
XLOC_002142	XM_391853	P1661	GO:0005623; GO:0016021; GO:0006810; GO:0005215	organic cation transporter	FBgn0037140		IPR005829; IPR005828; IPR020846; IPR016196	Major facilitator superfamily domain; Sugar transporter, conserved site; Major facilitator superfamily domain, general substrate transporter; General substrate transporter	Apis mellifera solute carrier family 22 member 21-like (LOC408302), mRNA.	408302	XLOC_002142	LOC408302	Group10:6305113-6323772	OK	58.3112	41.267	-0.498784	0.248785	0	0
XLOC_012126											XLOC_012126	-	Group8:571501-571883	OK	1.97131	1.39573	-0.498138	0.248141	0.0625438	0.106941
XLOC_005037	XM_001121160	P3746							Apis mellifera homocysteine-responsive endoplasmic reticulum-resident ubiquitin-like domain member 2 protein-like (LOC725292), mRNA.	725292	XLOC_005037	LOC725292	Group14:6232960-6252646	OK	174.353	123.453	-0.498049	0.248053	0	0
XLOC_006079	XM_003249434	P4524								100576736	XLOC_006079	LOC100576736	Group16:3756517-3757912	OK	13.5018	9.56116	-0.497894	0.247898	2.52909e-13	0
XLOC_007078	XM_623354; XM_003251217; XM_623193	P5347; P5348; P5349	GO:0006259; GO:0009058; GO:0005622; GO:0003824; GO:0016740; GO:0003677; GO:0006950; GO:0043234	transketolase-like protein 2-like isoform 2; transketolase-like protein 2-like isoform 3; transketolase-like protein 2-like isoform 1	FBgn0037607		IPR005476; IPR005475; IPR020826; IPR005474; IPR009014; IPR015941	Transketolase, C-terminal; Transketolase, N-terminal; Transketolase, C-terminal/Pyruvate-ferredoxin oxidoreductase, domain II; Transketolase-like, pyrimidine-binding domain; Transketolase-like, C-terminal; Transketolase binding site	Apis mellifera transketolase (LOC550804), mRNA.; Apis mellifera transketolase, transcript variant 1 (LOC550804), mRNA.; Apis mellifera transketolase, transcript variant 2 (LOC550804), mRNA.	550804	XLOC_007078	LOC550804	Group2:15020712-15026422	OK	248.488	175.979	-0.497773	0.247778	0	0
XLOC_002040	XR_119706; XR_119707; XM_396688	P1580	GO:0005783; GO:0016043; GO:0008146; GO:0016787; GO:0009058; GO:0005975; GO:0006810; GO:0009653; GO:0007165; GO:0050789; GO:0007005; GO:0005794; GO:0007275; GO:0009790; GO:0016740; GO:0040007; GO:0015016	bifunctional heparan sulfate n-deacetylase n-sulfotransferase-like	FBgn0020251	sulfateless	IPR000863; IPR027417; IPR021930	Sulfotransferase domain; Heparan sulphate-N-deacetylase; P-loop containing nucleoside triphosphate hydrolase	Apis mellifera heparan sulfate N-deacetylase/ N-sulfotransferase (LOC413242), mRNA.	413242	XLOC_002040	LOC413242	Group10:15580-199114	OK	18.8363	13.3406	-0.497692	0.247697	0	0
XLOC_001246	XM_624222	P1146	GO:0003824	long-chain-fatty-acid-- ligase acsbg2	FBgn0027348	bubblegum	IPR000873	AMP-dependent synthetase/ligase	Apis mellifera very long-chain-fatty-acid--CoA ligase bubblegum (bgm), mRNA.	551837	XLOC_001246	bgm	Group1:22770027-22777777	OK	62.7235	44.4487	-0.496865	0.246875	0	0
XLOC_010360											XLOC_010360	-	Group6:17513601-17515575	OK	4.69917	3.33076	-0.496555	0.246567	0.131791	0.202219
XLOC_006565	XM_001122701	P4849			FBgn0020300	geko				726987	XLOC_006565	LOC726987	Group2:8766587-8777365	OK	41.2536	29.2452	-0.49632	0.246334	0	0
XLOC_011977	XM_395614	P8837	GO:0005515; GO:0019538; GO:0005524; GO:0006950; GO:0000166	endoplasmin-like isoform 1	FBgn0039562	Glycoprotein 93	IPR001404; IPR020568; IPR019805; IPR020575; IPR015566; IPR003594	Heat shock protein Hsp90, conserved site; Histidine kinase-like ATPase, ATP-binding domain; Ribosomal protein S5 domain 2-type fold; Heat shock protein Hsp90, N-terminal; Heat shock protein Hsp90; Endoplasmin	Apis mellifera endoplasmin-like, transcript variant 1 (LOC412150), mRNA.	412150	XLOC_011977	LOC412150	Group8:8373886-8377405	OK	274.096	194.316	-0.496277	0.246291	0	0
XLOC_004579											XLOC_004579	-	Group13:8515201-8560244	OK	2.06928	1.46715	-0.496109	0.246124	0.0045182	0.010556
XLOC_012999											XLOC_012999	-	GroupUn109:49840-50555	OK	17.5325	12.4314	-0.496043	0.246059	2.6584e-10	0
XLOC_005491	XM_001121061	P4070	GO:0003700; GO:0005654; GO:0006350; GO:0007275; GO:0003677; GO:0005634; GO:0050789; GO:0043234	homeodomain-only protein			IPR001356; IPR009057	Homeodomain; Homeodomain-like	Apis mellifera homeodomain-only protein-like (LOC726978), mRNA.	726978	XLOC_005491	LOC726978	Group15:7386624-7400141	OK	194.767	138.122	-0.495806	0.245824	0	0
XLOC_003508											XLOC_003508	-	Group11:11114570-11115034	OK	1.40907	1	-0.494743	0.244771	0.00129066	0.003353
XLOC_005952											XLOC_005952	-	Group15:6739750-6740238	OK	1.40896	1	-0.494631	0.24466	0.000822951	0.00221
XLOC_012985	XM_394975	P9473	GO:0007165; GO:0005578; GO:0005509	sparc-related modular calcium-binding protein 2-like	FBgn0262169	magu	IPR002048; IPR000716; IPR018247; IPR011992; IPR019577	EF-hand domain; EF-hand-like domain; EF-Hand 1, calcium-binding site; SPARC/Testican, calcium-binding domain; Thyroglobulin type-1	Apis mellifera SPARC-related modular calcium-binding protein 1-like (LOC411502), mRNA.	411502	XLOC_012985	LOC411502	GroupUn107:52883-62948	OK	8.6247	6.12193	-0.494488	0.244518	2.22045e-16	0
XLOC_003950	XM_395917	P2983	GO:0009058; GO:0030170; GO:0006519; GO:0003824; GO:0005488	cystathionine gamma-lyase-like	FBgn0000566	Eip55E	IPR000277; IPR015424; IPR015421; IPR015422	Pyridoxal phosphate-dependent transferase, major region, subdomain 2; Pyridoxal phosphate-dependent transferase; Cys/Met metabolism, pyridoxal phosphate-dependent enzyme; Pyridoxal phosphate-dependent transferase, major region, subdomain 1	Apis mellifera Eip55E ortholog (LOC412460), mRNA.	412460	XLOC_003950	LOC412460	Group12:8953834-8957833	OK	92.7786	65.8629	-0.494326	0.244358	0	0
XLOC_002497											XLOC_002497	-	Group10:9156245-9156657	OK	1.6951	1.2039	-0.493653	0.243693	0.0398336	0.072817
XLOC_006245	XR_119857										XLOC_006245	LOC724807	Group16:4038990-4039812	OK	120.32	85.5131	-0.492659	0.242713	0	0
XLOC_006248	XM_397228	P4670	GO:0009058; GO:0005623; GO:0006629; GO:0016021	elongation of very long chain fatty acids protein aael008004-like	FBgn0051523		IPR002076	GNS1/SUR4 membrane protein	Apis mellifera elongation of very long chain fatty acids protein AAEL008004-like (LOC413789), mRNA.	413789	XLOC_006248	LOC413789	Group16:4095204-4122916	OK	72.7119	51.6817	-0.492538	0.242594	0	0
XLOC_011152	XM_395164	P8232	GO:0000003; GO:0009058; GO:0007165; GO:0005622; GO:0003824; GO:0006139; GO:0005488; GO:0005975	gdp-mannose dehydratase-like	FBgn0031661	GDP-mannose 4,6-dehydratase	IPR006368; IPR001509; IPR016040	NAD-dependent epimerase/dehydratase; GDP-mannose 4,6-dehydratase; NAD(P)-binding domain	Apis mellifera GDP-mannose 4,6 dehydratase-like (LOC411696), mRNA.	411696	XLOC_011152	LOC411696	Group7:12503947-12507336	OK	55.2965	39.3105	-0.492273	0.242333	0	0
XLOC_009728	XM_395444	P7232	GO:0016787; GO:0003824; GO:0004553; GO:0005975	myrosinase 1-like	FBgn0036659		IPR017853; IPR001360; IPR018120; IPR013781	Glycoside hydrolase, family 1, active site; Glycoside hydrolase, catalytic domain; Glycoside hydrolase, family 1; Glycoside hydrolase, superfamily	Apis mellifera beta-glucosidase (LOC411978), mRNA.	411978	XLOC_009728	LOC411978	Group6:3187183-3193165	OK	116.392	82.7511	-0.492142	0.242204	0	0
XLOC_012467	XM_392531	P9109	GO:0005515; GO:0005488; GO:0007010; GO:0003779	disheveled-associated activator of morphogenesis 2	FBgn0025641	Dishevelled Associated Activator of Morphogenesis	IPR010473; IPR010472; IPR015425; IPR014767; IPR014768; IPR003104; IPR016024	Armadillo-type fold; Actin-binding FH2; Diaphanous autoregulatory; Actin-binding FH2/DRF autoregulatory; GTPase-binding/formin homology 3; Diaphanous FH3; Diaphanous GTPase-binding	Apis mellifera dishevelled associated activator of morphogenesis (DAAM), mRNA.	409001	XLOC_012467	DAAM	Group9:8265081-8288544	OK	6.81926	4.85027	-0.49155	0.241621	0	0
XLOC_011663	XM_395655	P8549	GO:0005515		FBgn0032671		IPR003347	JmjC domain	Apis mellifera JmjC domain-containing protein 4 homolog, transcript variant 1 (LOC412192), mRNA.	412192	XLOC_011663	LOC412192	Group8:11529829-11531398	OK	47.4426	33.7461	-0.491462	0.241535	0	0
XLOC_005247											XLOC_005247	-	Group14:7068240-7068943	OK	1.52619	1.08575	-0.491242	0.241319	0.00134362	0.003473
XLOC_011507	XM_392785	P8418	GO:0005783; GO:0016787; GO:0006139; GO:0005488; GO:0005524; GO:0000166; GO:0006810; GO:0006996; GO:0009056	arsenical pump-driving atpase	FBgn0033191		IPR016300; IPR027417; IPR025723; IPR027542	Arsenical pump ATPase, ArsA/GET3, eukaryotic; P-loop containing nucleoside triphosphate hydrolase; Anion-transporting ATPase-like domain; Arsenical pump ATPase, ArsA/GET3	Apis mellifera ATPase ASNA1 homolog (LOC409264), mRNA.	409264	XLOC_011507	LOC409264	Group8:6372060-6376011	OK	136.433	97.0846	-0.490878	0.240961	0	0
XLOC_010630											XLOC_010630	-	Group6:16529243-16529657	OK	1.68859	1.20199	-0.490393	0.240485	0.0398336	0.072817
XLOC_009132	XM_393224	P6811	GO:0005515; GO:0005623; GO:0016740; GO:0000166; GO:0006464	adenosine monophosphate-protein transferase ficd homolog	FBgn0263278	Fic domain-containing protein	IPR013026; IPR003812; IPR011990	Tetratricopeptide-like helical; Tetratricopeptide repeat-containing domain; Fido domain	Apis mellifera adenosine monophosphate-protein transferase FICD homolog, transcript variant 1 (LOC409726), mRNA.	409726	XLOC_009132	LOC409726	Group5:13809647-13887308	OK	11.5096	8.19343	-0.490298	0.240392	0	0
XLOC_000992	XM_001123099	P910			FBgn0015801	Rhythmically expressed gene 5			Apis mellifera rhythmically expressed gene 5 protein-like (LOC727390), mRNA.	727390	XLOC_000992	LOC727390	Group1:12394175-12402374	OK	21.3634	15.211	-0.490026	0.240125	4.44089e-15	0
XLOC_010811	XM_001120392	P7930			FBgn0026239	GUK-holder				724518	XLOC_010811	LOC724518	Group7:9115761-9229095	OK	8.52744	6.07248	-0.489827	0.23993	0	0
XLOC_000175	XM_003250188	P141								100577865	XLOC_000175	LOC100577865	Group1:6653389-6658560	OK	144.191	102.736	-0.489039	0.239159	0.00105792	0.002793
XLOC_007073	XM_623930	P5342	GO:0005783; GO:0016787; GO:0003756; GO:0007165; GO:0008152; GO:0003824; GO:0006139; GO:0005488; GO:0019538	ero1-like protein	FBgn0261274	Endoplasmic reticulum oxidoreductin-1-like	IPR007266	Endoplasmic reticulum oxidoreductin 1	Apis mellifera endoplasmic reticulum oxidoreductin-1-like (Ero1L), mRNA.	551535	XLOC_007073	Ero1L	Group2:14939879-14942862	OK	66.7774	47.5836	-0.488895	0.239018	0	0
XLOC_006315											XLOC_006315	-	Group16:129661-130356	OK	1.85157	1.31951	-0.488748	0.238875	0.00228122	0.005651
XLOC_014000											XLOC_014000	-	GroupUn358:2178-2465	OK	2.28379	1.62764	-0.488646	0.238775	0.196799	0.280187
XLOC_008198	XR_120084										XLOC_008198	LOC100577798	Group4:7206681-7445066	OK	11.0697	7.89042	-0.488442	0.238576	0.000560276	0.001544
XLOC_004630											XLOC_004630	-	Group13:10263344-10264026	OK	2.28136	1.62646	-0.488161	0.238301	0.00310225	0.007464
XLOC_013846											XLOC_013846	-	GroupUn296:82-9917	OK	2.71453	1.93542	-0.488054	0.238197	0.146273	0.219644
XLOC_005231											XLOC_005231	-	Group14:5416320-5417029	OK	1.48146	1.05649	-0.487738	0.237888	0.00160682	0.004096
XLOC_003392											XLOC_003392	-	Group11:2142765-2143519	OK	1.58383	1.12974	-0.487421	0.237579	0.000815022	0.002192
XLOC_000803	XM_393529	P736	GO:0009058; GO:0006519; GO:0003824; GO:0006596	ornithine decarboxylase	FBgn0013307	Ornithine decarboxylase 1	IPR009006; IPR000183; IPR022657; IPR002433; IPR022644; IPR022643; IPR022653	Orn/DAP/Arg decarboxylase 2, conserved site; Alanine racemase/group IV decarboxylase, C-terminal; Orn/DAP/Arg decarboxylase 2, N-terminal; Ornithine/DAP/Arg decarboxylase; Ornithine decarboxylase; Orn/DAP/Arg decarboxylase 2, pyridoxal-phosphate binding site; Orn/DAP/Arg decarboxylase 2, C-terminal	Apis mellifera ornithine decarboxylase-like (LOC410043), mRNA.	410043	XLOC_000803	LOC410043	Group1:5686996-5767104	OK	171.069	122.031	-0.487331	0.237492	0	0
TCONS_00008570		P3498									XLOC_004785	LOC408463	Group14:7396410-7436289	OK	2.61065	1.86244	-0.487214	0.237377	0	0
XLOC_009505	XM_001122037	P7180	GO:0008233; GO:0003824; GO:0019538; GO:0004252; GO:0009056	serine protease easter			IPR001314; IPR018114; IPR022700; IPR001254; IPR009003	Peptidase S1; Peptidase S1, trypsin family, active site; Proteinase, regulatory CLIP domain; Peptidase S1A, chymotrypsin-type; Trypsin-like cysteine/serine peptidase domain	Apis mellifera serine protease 1 (SP1), mRNA.	726286	XLOC_009505	SP1	Group5:14103659-14106512	OK	65.253	46.5623	-0.486882	0.237054	0	0
XLOC_009141	XM_393584	P6822	GO:0006519; GO:0003840; GO:0016740; GO:0006629	gamma-glutamyltranspeptidase 1-like	FBgn0030932	gamma-glutamyl transpeptidase	IPR000101	Gamma-glutamyltranspeptidase	Apis mellifera gamma-glutamyltranspeptidase 1-like, transcript variant 1 (LOC410096), mRNA.	410096	XLOC_009141	LOC410096	Group5:13932580-13942907	OK	71.9731	51.3604	-0.486801	0.236975	0	0
XLOC_004875	XM_001122835	P3591	GO:0005515		FBgn0035431		IPR011993; IPR006020	Phosphotyrosine interaction domain; Pleckstrin homology-like domain		727121	XLOC_004875	LOC727121	Group14:9632530-9645477	OK	23.1727	16.5382	-0.486624	0.236803	0	0
XLOC_002443											XLOC_002443	-	Group10:5772009-5978391	OK	1.84081	1.31391	-0.486467	0.23665	0.000556082	0.001533
XLOC_013423											XLOC_013423	-	GroupUn1830:698-1078	OK	2.97031	2.12026	-0.486372	0.236558	0.063416	0.108221
XLOC_001119	XM_395659	P1029					IPR002068; IPR008978; IPR001436	Alpha crystallin/Hsp20 domain; Alpha crystallin/Heat shock protein; HSP20-like chaperone	Apis mellifera protein lethal(2)essential for life-like, transcript variant 1 (LOC412197), mRNA.	412197	XLOC_001119	LOC412197	Group1:17391206-17418894	OK	122.529	87.4793	-0.48611	0.236303	0	0
XLOC_011689	XM_001122350	P8572	GO:0003824				IPR025110; IPR000873; IPR020845	Domain of unknown function DUF4009; AMP-binding, conserved site; AMP-dependent synthetase/ligase	Apis mellifera luciferin 4-monooxygenase-like (LOC726625), mRNA.	726625	XLOC_011689	LOC726625	Group8:12952388-12968470	OK	36.8031	26.2874	-0.485456	0.235668	0	0
XLOC_012886											XLOC_012886	-	Group9:8265081-8288544	OK	1.56578	1.11855	-0.485258	0.235475	0.0438441	0.079136
XLOC_004475											XLOC_004475	-	Group13:699208-699624	OK	1.77316	1.26682	-0.485111	0.235333	0.0434946	0.078585
XLOC_006633	XM_624504	P4912	GO:0005623; GO:0016021	tetraspanin isoform b	FBgn0036769	Tetraspanin 74F	IPR000301; IPR018499; IPR008952	Tetraspanin; Tetraspanin, EC2 domain; Tetraspanin/Peripherin	Apis mellifera tetraspanin 13, transcript variant 1 (Tspan13), mRNA.	552124	XLOC_006633	Tspan13	Group2:11948711-11956987	OK	68.6156	49.0335	-0.484769	0.235001	0	0
XLOC_007354	XM_397385	P5445	GO:0005856; GO:0007010; GO:0000226; GO:0043234	tektin isoform a	FBgn0035638	Tektin C	IPR000435	Tektin	Apis mellifera tektin C (Tektin-C), mRNA.	413948	XLOC_007354	Tektin-C	Group3:2535930-2540033	OK	15.7942	11.2888	-0.484503	0.234743	1.36991e-08	0
XLOC_004217	XM_393453	P3135	GO:0004331; GO:0016787; GO:0016301; GO:0003824; GO:0000166; GO:0005975; GO:0003873	6-phosphofructo-2-kinase fructose- -biphosphatase-like			IPR003094; IPR013079; IPR027417; IPR016260; IPR013078	Histidine phosphatase superfamily, clade-1; P-loop containing nucleoside triphosphate hydrolase; Fructose-2,6-bisphosphatase; 6-phosphofructo-2-kinase; Bifunctional 6-phosphofructo-2-kinase/fructose-2, 6-bisphosphate 2-phosphatase	Apis mellifera 6-phosphofructo-2-kinase, transcript variant 1 (Pfrx), mRNA.	409963	XLOC_004217	Pfrx	Group13:5444882-5469057	OK	186.191	133.086	-0.484425	0.234668	0	0
TCONS_00001102	XM_624324	P522			FBgn0025624		IPR019402; IPR027315	DRAM/TMEM150; Frag1/DRAM/Sfk1		551941	XLOC_000570	LOC551941	Group1:25634470-25653238	LOWDATA	4.08706	2.92334	-0.483446	0.23372	1	1
XLOC_001388											XLOC_001388	-	Group1:320130-320732	OK	5.0984	3.64775	-0.483038	0.233326	0.00126628	0.003301
XLOC_012381	XM_393105	P9031			FBgn0027586		IPR010562	Haemolymph juvenile hormone binding	Apis mellifera circadian clock-controlled protein-like, transcript variant 1 (LOC409602), mRNA.	409602	XLOC_012381	LOC409602	Group9:5477506-5488275	OK	325.476	232.914	-0.482754	0.233051	0	0
XLOC_002182	XM_397124; XM_003250126	P1695; P1696	GO:0008060; GO:0005737; GO:0005515; GO:0005886; GO:0007165; GO:0030234; GO:0005488; GO:0008289	arf-gap with sh3 ank repeat and ph domain-containing protein 1-like	FBgn0050372	ArfGAP with SH3 domain, ankyrin repeat and PH domain 1	IPR027267; IPR001849; IPR001164; IPR001452; IPR011993; IPR002110; IPR020683	Arfaptin homology (AH) domain/BAR domain; Pleckstrin homology domain; Arf GTPase activating protein; Ankyrin repeat-containing domain; Pleckstrin homology-like domain; Src homology-3 domain; Ankyrin repeat	Apis mellifera arf-GAP with SH3 domain, ANK repeat and PH domain-containing protein 2-like, transcript variant 1 (LOC413683), mRNA.; Apis mellifera arf-GAP with SH3 domain, ANK repeat and PH domain-containing protein 2-like, transcript variant 2 (LOC413683), mRNA.	413683	XLOC_002182	LOC413683	Group10:7024571-7058118	OK	26.6152	19.0477	-0.482634	0.232936	0	0
XLOC_008799	XR_119752; XR_119751										XLOC_008799	LOC100578807	Group5:1630112-1632584	OK	9.16222	6.55719	-0.48262	0.232922	3.61489e-13	0
XLOC_003192	XM_391917	P2469	GO:0016787; GO:0006519; GO:0004013; GO:0008152	adenosylhomocysteinase b	FBgn0014455	Adenosylhomocysteinase at 13	IPR000043; IPR020082; IPR015878; IPR016040	S-adenosyl-L-homocysteine hydrolase, NAD binding domain; NAD(P)-binding domain; S-adenosyl-L-homocysteine hydrolase, conserved site; Adenosylhomocysteinase	Apis mellifera adenosylhomocysteinase (LOC408368), mRNA.	408368	XLOC_003192	LOC408368	Group11:11465774-11482924	OK	48.4564	34.6809	-0.482546	0.232851	0	0
XLOC_008485											XLOC_008485	-	Group4:7206681-7445066	OK	2.03522	1.45673	-0.482453	0.232761	3.47657e-06	1.3e-05
TCONS_00016148	XM_003251047	P6688								100577005	XLOC_009007	LOC100577005	Group5:11193531-11206021	LOWDATA	3.83965	2.74912	-0.482005	0.232329	1	1
XLOC_011209											XLOC_011209	-	Group7:1890991-1891214	OK	3.70426	2.65263	-0.481762	0.232095	0.339744	0.438205
XLOC_002176	XM_003250123	P1691	GO:0005623; GO:0008150	zinc finger protein 512b-like isoform 1					Apis mellifera zinc finger protein 512B-like (LOC100576193), mRNA.	100576193	XLOC_002176	LOC100576193	Group10:6884513-6887462	OK	1.77124	1.26869	-0.481424	0.231769	4.87827e-07	2e-06
XLOC_004044											XLOC_004044	-	Group12:4037823-4038218	OK	1.7053	1.22167	-0.48117	0.231525	0.0543152	0.095116
XLOC_002342	XM_396885	P1851	GO:0005515		FBgn0037718	P58IPK	IPR011990; IPR001440; IPR026901; IPR001623; IPR013105; IPR013026; IPR019734	DnaJ domain; Tetratricopeptide-like helical; Tetratricopeptide repeat-containing domain; DnaJ homologue subfamily C member 3; Tetratricopeptide repeat; Tetratricopeptide TPR2; Tetratricopeptide TPR-1	Apis mellifera P58IPK protein (P58IPK), mRNA.	413441	XLOC_002342	P58IPK	Group10:11831140-11837227	OK	73.5844	52.7203	-0.481041	0.2314	0	0
XLOC_007427	XM_392285; XM_003249719	P5519	GO:0005515; GO:0005623; GO:0003824; GO:0005488; GO:0005215; GO:0006810	ring finger protein 5	FBgn0030693		IPR001841; IPR017907; IPR013083	Zinc finger, RING-type; Zinc finger, RING/FYVE/PHD-type; Zinc finger, RING-type, conserved site	Apis mellifera RING finger protein 185-like, transcript variant 2 (LOC408751), mRNA.; Apis mellifera RING finger protein 185-like, transcript variant 1 (LOC408751), mRNA.	408751	XLOC_007427	LOC408751	Group3:5870281-5872555	OK	116.967	83.8156	-0.480811	0.231179	0	0
TCONS_00016328	XM_623823		GO:0005856; GO:0005811; GO:0007010; GO:0005524; GO:0000166; GO:0043234; GO:0005198	actin	FBgn0000047	Actin 88F	IPR004000; IPR020902; IPR004001	Actin, conserved site; Actin-related protein; Actin/actin-like conserved site	Apis mellifera actin, clone 205-like, transcript variant 1 (LOC551369), mRNA.	551369	XLOC_009106	LOC551369	Group5:13439209-13481749	OK	9.58626	6.8698	-0.4807	0.231072	0	0
XLOC_004577											XLOC_004577	-	Group13:8465637-8466030	OK	1.91619	1.37327	-0.480624	0.230999	0.0625438	0.106941
XLOC_007021	XM_001120819	P5290	GO:0005623; GO:0008152; GO:0003824; GO:0005488; GO:0008150; GO:0005509	mosc domain-containing protein mitochondrial-like	FBgn0033451		IPR005303; IPR005302; IPR011037	Molybdenum cofactor sulfurase, C-terminal; MOSC, N-terminal beta barrel; Pyruvate kinase-like, insert domain	Apis mellifera MOSC domain-containing protein 2, mitochondrial-like (LOC724919), mRNA.	724919	XLOC_007021	LOC724919	Group2:13312968-13541339	OK	19.0146	13.6291	-0.480417	0.2308	0	0
XLOC_008798	XM_001120449	P6493	GO:0080019				IPR013120; IPR026055; IPR016040	Male sterility, NAD-binding; NAD(P)-binding domain; Fatty acyl-CoA reductase	Apis mellifera fatty acyl-CoA reductase 1-like (LOC724560), mRNA.	724560	XLOC_008798	LOC724560	Group5:1331131-1336201	OK	59.1511	42.405	-0.480171	0.230564	0	0
XLOC_011684	XM_001122062	P8567	GO:0016787; GO:0004767	sphingomyelin phosphodiesterase	FBgn0039768		IPR011160; IPR004843; IPR011001; IPR008139	Saposin B; Saposin-like; Sphingomyelin phosphodiesterase; Metallophosphoesterase domain	Apis mellifera sphingomyelin phosphodiesterase 1-like (LOC726315), mRNA.	726315	XLOC_011684	LOC726315	Group8:12775185-12780323	OK	42.0769	30.1688	-0.479971	0.230372	0	0
XLOC_013809	XM_625095; XM_003251783; XM_003251782	P9900; P9898; P9899	GO:0016787; GO:0005623; GO:0006091; GO:0005215; GO:0006811; GO:0015991; GO:0043234	v-type proton atpase subunit e-like isoform 1	FBgn0015324	Vacuolar H[+]-ATPase 26kD E subunit	IPR002842	ATPase, V1/A1 complex, subunit E	Apis mellifera vacuolar H[+]-ATPase 26kD E subunit, transcript variant 2 (Vha26), mRNA.; Apis mellifera vacuolar H[+]-ATPase 26kD E subunit, transcript variant 3 (Vha26), mRNA.; Apis mellifera vacuolar H[+]-ATPase 26kD E subunit, transcript variant 1 (Vha26), mRNA.	552720	XLOC_013809	Vha26	GroupUn29:57696-60278	OK	619.323	444.054	-0.479957	0.230359	0	0
XLOC_000693	XM_003249286	P637	GO:0008762; GO:0050660; GO:0005777; GO:0009058; GO:0000166; GO:0005975; GO:0008152; GO:0008609; GO:0003824; GO:0016740; GO:0006629	alkyldihydroxyacetonephosphate synthase-like	FBgn0033983		IPR025650; IPR016166; IPR016164; IPR006094; IPR004113; IPR016169	FAD linked oxidase, N-terminal; FAD-linked oxidase, C-terminal; FAD-binding, type 2; CO dehydrogenase flavoprotein-like, FAD-binding, subdomain 2; FAD-linked oxidase-like, C-terminal; Alkyldihydroxyacetonephosphate synthase	Apis mellifera alkyldihydroxyacetonephosphate synthase (LOC725343), mRNA.	725343	XLOC_000693	LOC725343	Group1:1799115-1812958	OK	45.0274	32.2865	-0.479872	0.230277	0	0
XLOC_013908											XLOC_013908	-	GroupUn3116:1415-1673	OK	3.16734	2.27153	-0.479607	0.230023	0.253799	0.346095
XLOC_012977	XM_003251840	P9466								100576931	XLOC_012977	LOC100576931	GroupUn106:27360-27810	OK	1.39413	1	-0.479366	0.229792	0.0130164	0.027277
TCONS_00013050	XM_394448	P5425	GO:0015031; GO:0005215; GO:0005643; GO:0005635; GO:0043234	probable nucleoporin nup54-like	FBgn0033737	Nucleoporin 54	IPR025712; IPR024864	Nucleoporin Nup54, alpha-helical domain; Nucleoporin Nup54/Nup57/Nup44	Apis mellifera nucleoporin 54kDa (NUP54), mRNA.	410972	XLOC_007331	NUP54	Group3:2052105-2117515	LOWDATA	6.99323	5.01978	-0.478335	0.228804	1	1
XLOC_013301											XLOC_013301	LOC727430	GroupUn16:104007-104438	OK	1.82615	1.3113	-0.47781	0.228302	0.0231282	0.045343
XLOC_001578											XLOC_001578	-	Group1:16471203-16611374	OK	1.49367	1.07266	-0.477673	0.228171	0.11604	0.1817
XLOC_008548	NM_001163712	P6414	GO:0005515		FBgn0000250	cactus	IPR002110; IPR020683	Ankyrin repeat-containing domain; Ankyrin repeat	Apis mellifera NF-kappa-B inhibitor cactus 1 (cact1), mRNA.	725124	XLOC_008548	cact1	Group4:10098728-10104549	OK	24.977	17.9373	-0.477637	0.228137	5.71728e-09	0
XLOC_008747											XLOC_008747	-	Group4:7966571-8020657	OK	1.74192	1.25112	-0.477464	0.227972	0.0861666	0.141052
XLOC_012871											XLOC_012871	-	Group9:7034862-7116045	OK	1.39215	1	-0.477314	0.227829	4.39459e-05	0.000141
XLOC_013611											XLOC_013611	-	GroupUn228:1066-1636	OK	1.66275	1.19441	-0.477271	0.227788	0.00796381	0.01763
XLOC_008458	XM_003250092	P6326	GO:0005198	tpa: cuticle protein						100577562	XLOC_008458	LOC100577562	Group4:5622279-5632840	OK	4.56795	3.28193	-0.477002	0.227531	0	0
XLOC_001014	XM_001121830	P928	GO:0005515		FBgn0261822	Basigin	IPR013783; IPR007110; IPR003599	Immunoglobulin-like fold; Immunoglobulin-like domain; Immunoglobulin subtype	Apis mellifera basigin (Bsg), mRNA.	726060	XLOC_001014	Bsg	Group1:12852668-12896770	OK	129.021	92.7229	-0.476608	0.227155	0	0
XLOC_010886											XLOC_010886	-	Group7:12489717-12490296	OK	2.52537	1.81508	-0.476461	0.227015	0.0651108	0.110788
XLOC_001559											XLOC_001559	-	Group1:14994277-14994803	OK	1.39126	1	-0.476396	0.226953	0.000526117	0.001456
XLOC_002172	XM_001121400	P1687			FBgn0035755					725577	XLOC_002172	LOC725577	Group10:6828020-6830612	OK	50.7654	36.4964	-0.476091	0.226663	0	0
XLOC_008728											XLOC_008728	-	Group4:7206681-7445066	OK	2.8162	2.02467	-0.476063	0.226636	0.284784	0.379577
XLOC_009278	XM_624080	P6952	GO:0030154; GO:0007275; GO:0005634	protein fam50 homolog	FBgn0039557		IPR007005	XAP5 protein	Apis mellifera protein FAM50 homolog (LOC551692), mRNA.	551692	XLOC_009278	LOC551692	Group5:7534221-7538845	OK	27.7746	19.9692	-0.47599	0.226566	0	0
XLOC_001527											XLOC_001527	-	Group1:12847935-12848256	OK	1.88087	1.35236	-0.475927	0.226507	0.139945	0.211931
XLOC_005574	XM_625264	P4153								551908	XLOC_005574	LOC551908	Group15:9799764-9817171	OK	10.658	7.6644	-0.475691	0.226282	6.21725e-14	0
XLOC_003299	XM_001121117	P2563	GO:0005102; GO:0005164; GO:0005515; GO:0005623; GO:0007165; GO:0008150	uncharacterized protein loc100872721			IPR021184; IPR006052; IPR008983	Tumour necrosis factor-like domain; Tumour necrosis factor; Tumour necrosis factor, conserved site		725245	XLOC_003299	LOC725245	Group11:13301407-13309558	OK	16.0975	11.5769	-0.475588	0.226184	0	0
XLOC_004048											XLOC_004048	-	Group12:5037994-5210488	OK	1.62739	1.17041	-0.475553	0.226151	0.00744938	0.016598
XLOC_012231											XLOC_012231	-	Group8:7336522-7337063	OK	2.03572	1.46416	-0.475461	0.226063	0.014924	0.030851
XLOC_002060	XM_003249413	P1594								100576247	XLOC_002060	LOC100576247	Group10:2250263-2377081	OK	3.81633	2.74508	-0.475338	0.225946	0.00894662	0.019513
XLOC_014242	XM_624647	P10125	GO:0016740	magnesium transporter protein 1-like			IPR006844; IPR012336	Magnesium transporter protein 1; Thioredoxin-like fold	Apis mellifera tumor suppressor candidate 3-like (LOC552271), partial mRNA.	552271	XLOC_014242	LOC552271	GroupUn4580:79-908	OK	101.904	73.3101	-0.475127	0.225746	0	0
XLOC_011552	XM_397412	P8462	GO:0005783; GO:0015031; GO:0009607; GO:0007165; GO:0019538; GO:0006950; GO:0016049; GO:0008283; GO:0050789; GO:0009056	derlin-2-like	FBgn0038438	Derlin-2	IPR007599	Derlin	Apis mellifera derlin-2-like (LOC413976), mRNA.	413976	XLOC_011552	LOC413976	Group8:7528716-7534611	OK	81.3519	58.5305	-0.474987	0.225613	0	0
XLOC_004692											XLOC_004692	-	Group14:4247707-4249876	OK	2.1184	1.52432	-0.474807	0.225442	3.86321e-06	1.4e-05
XLOC_000659	XM_392167	P608	GO:0003723; GO:0005737; GO:0000166; GO:0005634; GO:0050789; GO:0006139; GO:0005488; GO:0004518; GO:0003676; GO:0009056	poly -specific ribonuclease parn-like			IPR006941; IPR014789; IPR012677; IPR012337	Nucleotide-binding, alpha-beta plait; Ribonuclease CAF1; Ribonuclease H-like domain; Poly(A)-specific ribonuclease, RNA-binding	Apis mellifera poly(A)-specific ribonuclease PARN-like (LOC408626), mRNA.	408626	XLOC_000659	LOC408626	Group1:212811-229718	OK	31.2461	22.4852	-0.4747	0.22534	0	0
XLOC_011932	XM_003250307	P8793								100577412	XLOC_011932	LOC100577412	Group8:7233741-7239949	OK	7.46078	5.37055	-0.474257	0.22492	0.00252012	0.006179
XLOC_000431	NM_001011609	P385	GO:0003677; GO:0046982; GO:0006259; GO:0005730; GO:0005515; GO:0005576; GO:0000786; GO:0005856; GO:0005654; GO:0030154; GO:0007165; GO:0050789; GO:0005694; GO:0006996; GO:0007275	histone h4-like			IPR009072; IPR019809; IPR007125; IPR001951	Histone-fold; Histone core; Histone H4, conserved site; Histone H4	Apis mellifera histone H4 (LOC406132), mRNA.	406132	XLOC_000431	LOC406132	Group1:17331994-17332660	OK	31.3667	22.579	-0.474252	0.224915	2.38093e-05	7.9e-05
XLOC_004674	XR_119907; XR_119908; XM_623974	P3399			FBgn0000615	exuperantia			Apis mellifera maternal protein exuperantia (exu), mRNA.	551582	XLOC_004674	exu	Group14:2838275-2847562	OK	42.2965	30.4495	-0.47412	0.22479	0	0
XLOC_012696	XM_001120774	P9348	GO:0020037; GO:0030154; GO:0005488; GO:0005811; GO:0007275; GO:0008283; GO:0005739; GO:0050789; GO:0007049	cyt-b5-pb			IPR001199; IPR018506	Cytochrome b5-like heme/steroid binding domain; Cytochrome b5, heme-binding site	Apis mellifera cytochrome b5-like (LOC726850), mRNA.	726850	XLOC_012696	LOC726850	Group9:7333243-7445927	OK	30.397	21.8838	-0.474066	0.224739	0	0
XLOC_010323	XM_395404	P7748	GO:0005623; GO:0005215; GO:0003333; GO:0006810	large neutral amino acids transporter small subunit 2-like	FBgn0002778	minidiscs	IPR002293	Amino acid/polyamine transporter I	Apis mellifera large neutral amino acids transporter small subunit 2-like (LOC411935), mRNA.	411935	XLOC_010323	LOC411935	Group6:16606232-16757007	OK	13.3801	9.63286	-0.474053	0.224726	0	0
XLOC_000449	XM_624472	P405	GO:0009058; GO:0005739; GO:0006519; GO:0003824; GO:0005488; GO:0003870; GO:0016740	5-aminolevulinate erythroid- mitochondrial-like	FBgn0020764	Aminolevulinate synthase	IPR010961; IPR015422; IPR004839; IPR015424; IPR015421	Tetrapyrrole biosynthesis, 5-aminolevulinic acid synthase; Pyridoxal phosphate-dependent transferase; Aminotransferase, class I/classII; Pyridoxal phosphate-dependent transferase, major region, subdomain 2; Pyridoxal phosphate-dependent transferase, major region, subdomain 1	Apis mellifera 5-aminolevulinate synthase, erythroid-specific, mitochondrial-like (LOC413228), mRNA.	413228	XLOC_000449	LOC413228	Group1:17662304-17681750	OK	95.2692	68.6137	-0.473513	0.224215	0	0
XLOC_000800	XM_003250117	P734	GO:0008233; GO:0006508; GO:0019538; GO:0009056	dipeptidase 1			IPR008257; IPR000180	Peptidase M19, renal dipeptidase, active site; Peptidase M19, renal dipeptidase	Apis mellifera dipeptidase 1-like (LOC552636), mRNA.	552636	XLOC_000800	LOC552636	Group1:5676497-5683507	OK	46.261	33.3301	-0.472971	0.223702	0	0
XLOC_010724	XM_003249527	P7851								100578137	XLOC_010724	LOC100578137	Group7:2740124-2742780	OK	2.88729	2.08063	-0.472696	0.223442	8.45093e-06	2.9e-05
XLOC_012674	XM_003249918	P9320			FBgn0039198		IPR006631	Protein of unknown function DM4/12		100578091	XLOC_012674	LOC100578091	Group9:6814095-6826541	OK	3.20555	2.31041	-0.472423	0.223183	8.61388e-07	3e-06
XLOC_003892	NM_001135735	P2921	GO:0009058; GO:0006519; GO:0008152; GO:0003824; GO:0006629; GO:0055114; GO:0000166; GO:0016491; GO:0009056; GO:0003857	lambda-crystallin homolog	FBgn0030737		IPR013328; IPR006180; IPR022694; IPR008927; IPR006108; IPR006176; IPR016040	Dehydrogenase, multihelical; 3-hydroxyacyl-CoA dehydrogenase; 6-phosphogluconate dehydrogenase, C-terminal-like; 3-hydroxyacyl-CoA dehydrogenase, conserved site; 3-hydroxyacyl-CoA dehydrogenase, C-terminal; NAD(P)-binding domain; 3-hydroxyacyl-CoA dehydrogenase, NAD binding	Apis mellifera lambda crystallin-like protein (Cryl1), mRNA.	406119	XLOC_003892	Cryl1	Group12:7138128-7140829	OK	823.666	593.74	-0.472228	0.222999	0	0
XLOC_001563											XLOC_001563	-	Group1:15037421-15042408	OK	3.37491	2.43429	-0.471348	0.222169	0.261129	0.354024
XLOC_011569	XR_120192										XLOC_011569	LOC100577361	Group8:7980094-7986924	OK	1.78675	1.28918	-0.470889	0.221736	0.00207519	0.005177
XLOC_001295	XM_392183	P1190	GO:0008233; GO:0008270; GO:0008152; GO:0003824; GO:0005488; GO:0019538; GO:0009056	zinc-type alcohol dehydrogenase-like protein	FBgn0033188		IPR011032; IPR002085; IPR016040	NAD(P)-binding domain; GroES-like; Alcohol dehydrogenase superfamily, zinc-type		408643	XLOC_001295	LOC408643	Group1:26117208-26122102	OK	131.49	94.9029	-0.470429	0.221303	0	0
XLOC_013040											XLOC_013040	-	GroupUn1135:191-1087	OK	4.04103	2.91685	-0.470312	0.221193	0.000126917	0.000384
XLOC_005817	XM_392053	P4392			FBgn0039264					408510	XLOC_005817	LOC408510	Group15:8183261-8195093	OK	61.3203	44.2855	-0.46953	0.220458	0	0
XLOC_000330	XR_120496										XLOC_000330	LOC100578057	Group1:12755262-12846140	OK	4.56222	3.29519	-0.469374	0.220312	2.07766e-05	6.9e-05
XLOC_002069											XLOC_002069	-	Group10:2851232-2862514	OK	2.50205	1.80718	-0.469367	0.220305	0.000638088	0.001743
XLOC_003592	XM_393544	P2660	GO:0005509	myosin light chain alkali-like isoform 1	FBgn0002772	Myosin alkali light chain 1	IPR011992; IPR002048; IPR018247	EF-hand domain; EF-Hand 1, calcium-binding site; EF-hand-like domain	Apis mellifera myosin light chain alkali-like, transcript variant 4 (LOC410058), mRNA.	410058	XLOC_003592	LOC410058	Group12:2014747-2022085	OK	2520.11	1820.44	-0.4692	0.220149	0	0
XLOC_005643	XM_624852	P4218	GO:0016043; GO:0005515; GO:0009607; GO:0007610; GO:0009653; GO:0030154; GO:0008289; GO:0007275; GO:0006950; GO:0006810; GO:0050789; GO:0008219; GO:0040007	multiple epidermal growth factor-like domains protein 10-like	FBgn0027594	draper	IPR011489; IPR002049; IPR000742; IPR013032	EGF-like, conserved site; EMI domain; Epidermal growth factor-like domain; EGF-like, laminin	Apis mellifera draper (drpr), mRNA.	552479	XLOC_005643	drpr	Group15:2512142-2537786	OK	58.8071	42.4811	-0.469169	0.22012	0	0
XLOC_014666	XM_001119845	P10342	GO:0005783	ribosome-associated membrane protein	FBgn0047135		IPR010580	Endoplasmic reticulum, stress-associated Ramp4	Apis mellifera stress-associated endoplasmic reticulum protein 2-like (LOC724407), mRNA.	724407	XLOC_014666	LOC724407	GroupUn94:70923-72866	OK	260.316	188.07	-0.468994	0.219955	0	0
XLOC_014009	XM_001120259	P10003								725235	XLOC_014009	LOC725235	GroupUn361:2697-3307	OK	11.7757	8.50859	-0.468821	0.219793	6.90045e-05	0.000216
XLOC_003520											XLOC_003520	-	Group11:11770693-11771580	OK	2.45477	1.77399	-0.468588	0.219575	0.000643367	0.001757
TCONS_00016838	XM_392379	P7036	GO:0030246	galactose soluble 8-like			IPR001079; IPR013320; IPR008985	Galectin, carbohydrate recognition domain; Concanavalin A-like lectin/glucanases superfamily; Concanavalin A-like lectin/glucanase, subgroup	Apis mellifera galectin 1 (galectin1), mRNA.	408848	XLOC_009363	galectin1	Group5:10522432-10549701	OK	37.9136	27.3994	-0.468571	0.219559	1.60256e-07	1e-06
XLOC_014138	XM_001120513	P10061	GO:0005488; GO:0003993	multiple inositol polyphosphate phosphatase 1-like			IPR000560	Histidine phosphatase superfamily, clade-2	Apis mellifera multiple inositol polyphosphate phosphatase 1-like (LOC724619), mRNA.	724619	XLOC_014138	LOC724619	GroupUn42:45654-84142	OK	6.96229	5.03293	-0.468163	0.219177	1.87786e-07	1e-06
TCONS_00001735	XM_003250522	P805								100577853	XLOC_000880	LOC100577853	Group1:7657111-7756168	OK	8.9145	6.44781	-0.467345	0.218411	0.0849098	0.139335
XLOC_008784											XLOC_008784	-	Group4:12392044-12392309	OK	2.738	1.98043	-0.467307	0.218376	0.259998	0.352797
XLOC_013501											XLOC_013501	-	GroupUn1967:2632-3401	OK	4.24958	3.07404	-0.467184	0.218261	0.00390218	0.009235
XLOC_009085	XM_394598	P6767			FBgn0020299	stumps	IPR017893	DBB domain		411124	XLOC_009085	LOC411124	Group5:12882074-12930524	OK	5.862	4.24053	-0.467148	0.218227	0	0
XLOC_010326	XM_624845	P7751	GO:0004672; GO:0006519; GO:0019538; GO:0000166; GO:0050789; GO:0006464; GO:0016772	eukaryotic translation initiation factor 2-alpha kinase 1			IPR011009; IPR000719	Protein kinase, catalytic domain; Protein kinase-like domain	Apis mellifera eukaryotic translation initiation factor 2-alpha kinase 1-like (LOC552472), mRNA.	552472	XLOC_010326	LOC552472	Group6:16606232-16757007	OK	16.8524	12.1914	-0.46709	0.218173	4.0386e-09	0
XLOC_010582											XLOC_010582	-	Group6:15061244-15061649	OK	1.47923	1.07029	-0.466847	0.217946	0.048535	0.086492
XLOC_011403	XM_392689	P8325	GO:0005783; GO:0005515; GO:0019538; GO:0005509	calreticulin	FBgn0005585	Calreticulin	IPR013320; IPR009033; IPR001580; IPR008985; IPR018124; IPR009169	Concanavalin A-like lectin/glucanases superfamily; Calreticulin/calnexin, P domain; Calreticulin; Concanavalin A-like lectin/glucanase, subgroup; Calreticulin/calnexin; Calreticulin/calnexin, conserved site	Apis mellifera calreticulin, transcript variant 1 (Crc), mRNA.	409165	XLOC_011403	Crc	Group8:2388519-2396451	OK	453.487	328.145	-0.466728	0.217835	0	0
XLOC_014586											XLOC_014586	-	GroupUn84:13108-34059	OK	72.5461	52.5102	-0.4663	0.217436	0	0
XLOC_003378											XLOC_003378	-	Group11:1114877-1115306	OK	1.72917	1.25164	-0.466259	0.217397	0.0434946	0.078585
TCONS_00014623	XM_003250093	P6064	GO:0005576; GO:0005975; GO:0030246	chitin binding protein	FBgn0036229		IPR002557	Chitin binding domain		100577725	XLOC_008196	LOC100577725	Group4:6903721-6906205	LOWDATA	479.173	346.863	-0.466181	0.217325	1	1
XLOC_003097	XM_623660	P2370	GO:0016787; GO:0005576; GO:0003824; GO:0006629	pancreatic triacylglycerol lipase-like			IPR000734; IPR013818	Lipase, N-terminal; Lipase	Apis mellifera pancreatic triacylglycerol lipase-like (LOC551268), mRNA.	551268	XLOC_003097	LOC551268	Group11:6320224-6327187	OK	75.6646	54.7816	-0.465927	0.217088	0	0
XLOC_006972	XM_001119981	P5244	GO:0008152; GO:0003824; GO:0005488; GO:0005506; GO:0016705	cytochrome p450 9e2-like			IPR001128; IPR002401; IPR017972	Cytochrome P450, E-class, group I; Cytochrome P450, conserved site; Cytochrome P450	Apis mellifera cytochrome P450 336A1 (CYP336A1), mRNA.	724211	XLOC_006972	CYP336A1	Group2:11703504-11840850	OK	322.916	233.794	-0.465921	0.217082	0	0
XLOC_012306	XM_001122675	P8965	GO:0005515; GO:0008150	uncharacterized protein loc100882418	FBgn0030941	wengen	IPR001368	TNFR/NGFR cysteine-rich region	Apis mellifera wengen (wgn), mRNA.	726958	XLOC_012306	wgn	Group9:11442-34197	OK	21.0083	15.2118	-0.465769	0.216941	0	0
XLOC_012022											XLOC_012022	-	Group8:9848136-9848809	OK	1.84285	1.33519	-0.464896	0.216128	0.137442	0.209245
XLOC_014656	XR_120729										XLOC_014656	LOC100577247	GroupUn927:0-407	OK	220.1	159.535	-0.464286	0.215561	0	0
XLOC_011486	XM_003249834	P8400	GO:0004867		FBgn0031973	Serpin 28Dc	IPR023795; IPR000215; IPR023796	Protease inhibitor I4, serpin, conserved site; Serpin family; Serpin domain		100577408	XLOC_011486	LOC100577408	Group8:5110374-5127735	OK	107.79	78.1369	-0.464147	0.215432	0	0
XLOC_007650	XM_624927	P5715			FBgn0035020		IPR020309	Uncharacterised protein family, CD034/YQF4	Apis mellifera uncharacterized protein C4orf34 homolog (LOC552551), mRNA.	552551	XLOC_007650	LOC552551	Group3:2365903-2370229	OK	207.883	150.805	-0.463088	0.21445	0	0
XLOC_002882	XM_392845	P2162	GO:0009058; GO:0000166; GO:0005975; GO:0006139; GO:0016740	mannose-1-phosphate guanyltransferase beta-like	FBgn0037279		IPR001451; IPR005835	Nucleotidyl transferase; Bacterial transferase hexapeptide repeat	Apis mellifera mannose-1-phosphate guanyltransferase beta (LOC409329), mRNA.	409329	XLOC_002882	LOC409329	Group11:13211442-13217693	OK	242.965	176.351	-0.462299	0.21372	0	0
XLOC_010019											XLOC_010019	LOC552244	Group6:17321240-17510190	OK	1.52569	1.10758	-0.462054	0.213494	0.0407555	0.074228
XLOC_004474											XLOC_004474	-	Group13:602012-602733	OK	3.16363	2.29695	-0.461861	0.213316	0.00226664	0.005619
TCONS_00016550	XM_003249990	P6893	GO:0005623	zinc finger protein 474-like			IPR026319	Zinc finger C2HC domain-containing protein		100579049	XLOC_009220	LOC100579049	Group5:5633455-5651800	OK	9.43471	6.85313	-0.461215	0.212719	0	0
XLOC_012576	NM_001014994	P9216	GO:0005737; GO:0005515; GO:0008152; GO:0003824; GO:0006629; GO:0055114; GO:0000166; GO:0005975; GO:0016491; GO:0004367; GO:0043234; GO:0009056	glycerol-3-phosphate dehydrogenase	FBgn0001128	Glycerol 3 phosphate dehydrogenase	IPR006168; IPR013328; IPR008927; IPR017751; IPR006109; IPR011128; IPR016040	Glycerol-3-phosphate dehydrogenase, NAD-dependent; Dehydrogenase, multihelical; Glycerol-3-phosphate dehydrogenase, NAD-dependent, C-terminal; 6-phosphogluconate dehydrogenase, C-terminal-like; Glycerol-3-phosphate dehydrogenase, NAD-dependent, eukaryotic; NAD(P)-binding domain; Glycerol-3-phosphate dehydrogenase, NAD-dependent, N-terminal	Apis mellifera glycerol-3-phosphate dehydrogenase (Gpdh), mRNA.	726445	XLOC_012576	Gpdh	Group9:1637994-1649638	OK	138.415	100.541	-0.461212	0.212717	0	0
XLOC_005879	XM_397138	P4450	GO:0008152; GO:0016301; GO:0005488; GO:0004371	bifunctional atp-dependent dihydroxyacetone kinase fad-amp lyase -like			IPR004006; IPR004007	Dak phosphatase; Dak kinase	Apis mellifera bifunctional ATP-dependent dihydroxyacetone kinase/FAD-AMP lyase (cyclizing)-like (LOC413697), mRNA.	413697	XLOC_005879	LOC413697	Group15:9907793-9913974	OK	248.675	180.682	-0.460809	0.212345	0	0
XLOC_014699	XM_001120063	P10367	GO:0008233; GO:0005623; GO:0019538; GO:0009056	angiotensin-converting enzyme-like						724271	XLOC_014699	LOC724271	GroupUn973:126-1504	OK	9.1225	6.62869	-0.460705	0.212249	0.00642044	0.014538
XLOC_004132	XM_003249264; XM_393904	P3051; P3052	GO:0005737; GO:0004672; GO:0008152; GO:0005524; GO:0000166; GO:0043234	pyruvate dehydrogenase	FBgn0017558	Pyruvate dehydrogenase kinase	IPR005467; IPR018955; IPR003594	Histidine kinase-like ATPase, ATP-binding domain; Signal transduction histidine kinase, core; Branched-chain alpha-ketoacid dehydrogenase kinase/Pyruvate dehydrogenase kinase, N-terminal	Apis mellifera pyruvate dehydrogenase kinase, transcript variant 2 (Pdk), mRNA.; Apis mellifera pyruvate dehydrogenase kinase, transcript variant 1 (Pdk), mRNA.	410424	XLOC_004132	Pdk	Group13:1432626-1479511	OK	48.5481	35.2778	-0.460654	0.212202	0	0
TCONS_00006482	XM_393445	P2647; P2645	GO:0000003; GO:0006950; GO:0016209; GO:0019725; GO:0005829; GO:0006519; GO:0005856; GO:0009605; GO:0030154; GO:0008152; GO:0050789; GO:0003824; GO:0051920; GO:0043234; GO:0007275; GO:0009056; GO:0008150	peroxiredoxin 1			IPR019479; IPR012336; IPR000866; IPR024706	Alkyl hydroperoxide reductase subunit C/ Thiol specific antioxidant; Peroxiredoxin, C-terminal; Peroxiredoxin, AhpC-type; Thioredoxin-like fold	Apis mellifera thioredoxin peroxidase 1, transcript variant 1 (Tpx-1), mRNA.	409954	XLOC_003578	Tpx-1	Group12:1469243-1494683	OK	1.37614	1	-0.460622	0.212173	0.000857974	0.0023
XLOC_012064	XM_003251197	P8910								100576936	XLOC_012064	LOC100576936	Group8:12010732-12012270	OK	8.86308	6.44329	-0.460011	0.21161	0	0
XLOC_007552	XM_397256	P5635	GO:0005737; GO:0005515; GO:0008152; GO:0016301; GO:0008440; GO:0006950	inositol-trisphosphate 3-kinase a-like	FBgn0032147	Inositol 1,4,5-triphosphate kinase 1	IPR005522	Inositol polyphosphate kinase	Apis mellifera inositol 1,4,5-triphosphate kinase 1 (LOC413817), mRNA.	413817	XLOC_007552	LOC413817	Group3:12003612-12018022	OK	12.6257	9.17911	-0.459937	0.211542	0	0
XLOC_005003	XM_395732	P3712	GO:0005737; GO:0005515; GO:0005623; GO:0004672; GO:0006519; GO:0005856; GO:0005815; GO:0008152; GO:0019538; GO:0007275; GO:0007010; GO:0008150; GO:0005524; GO:0000166; GO:0005634; GO:0050789; GO:0008219; GO:0004674; GO:0043234; GO:0009056; GO:0007049; GO:0016772	serine threonine-protein kinase 6-like	FBgn0000147	aurora	IPR002290; IPR011009; IPR017441; IPR008271; IPR000719	Serine/threonine- / dual specificity protein kinase, catalytic domain; Serine/threonine-protein kinase, active site; Protein kinase, catalytic domain; Protein kinase, ATP binding site; Protein kinase-like domain	Apis mellifera serine/threonine protein kinase 6 (Stk6), mRNA.	412271	XLOC_005003	Stk6	Group14:5297267-5299514	OK	11.3721	8.27141	-0.459294	0.210951	2.35482e-10	0
XLOC_013896	XM_395629	P9956	GO:0016717; GO:0009058; GO:0005623; GO:0008152; GO:0003824; GO:0006629	acyl- delta desaturase-like	FBgn0086687	desat1	IPR015876; IPR005804	Fatty acid desaturase, type 1; Fatty acid desaturase, type 1, core	Apis mellifera acyl-CoA Delta(11) desaturase-like (LOC412166), mRNA.	412166	XLOC_013896	LOC412166	GroupUn308:1879-6075	OK	143.96	104.724	-0.459076	0.210751	0	0
XLOC_002728	XM_392696	P2023	GO:0016787	esterase e4	FBgn0039084		IPR019826; IPR019819; IPR002018	Carboxylesterase, type B; Carboxylesterase type B, active site; Carboxylesterase type B, conserved site	Apis mellifera esterase FE4-like (LOC409171), mRNA.	409171	XLOC_002728	LOC409171	Group11:8572385-8631830	OK	119.018	86.5816	-0.459047	0.210724	0	0
XLOC_008236	XM_392313	P6104	GO:0016043; GO:0005737; GO:0016787; GO:0005856; GO:0006139; GO:0003924; GO:0007275; GO:0007010; GO:0005525; GO:0000166; GO:0005200; GO:0043234; GO:0009056; GO:0005198; GO:0007049	tubulin beta-1 chain	FBgn0003887	beta-Tubulin at 56D	IPR000217; IPR003008; IPR023123; IPR018316; IPR017975; IPR002453; IPR008280; IPR013838	Tubulin/FtsZ, C-terminal; Beta tubulin; Tubulin/FtsZ, GTPase domain; Tubulin/FtsZ, 2-layer sandwich domain; Tubulin, C-terminal; Tubulin; Tubulin, conserved site; Beta tubulin, autoregulation binding site	Apis mellifera tubulin beta-1 (LOC408782), mRNA.	408782	XLOC_008236	LOC408782	Group4:9619121-9624651	OK	387.047	281.586	-0.458933	0.210619	0	0
XLOC_006347											XLOC_006347	-	Group16:2000097-2000606	OK	2.20679	1.60552	-0.458906	0.210595	0.0255624	0.049443
XLOC_007578	XM_394381	P5654	GO:0016043; GO:0016787; GO:0030154; GO:0007275; GO:0008150; GO:0005215; GO:0005886; GO:0006811; GO:0005890; GO:0043234	sodium potassium-transporting atpase subunit beta-2-like	FBgn0015777	nervana 2	IPR000402	Sodium/potassium-transporting ATPase subunit beta	Apis mellifera sodium/potassium-transporting ATPase subunit beta-2, transcript variant 1 (nrv2), mRNA.	410905	XLOC_007578	nrv2	Group3:12890115-12896705	OK	93.6866	68.1651	-0.458809	0.210506	0	0
XLOC_008601	XR_120481										XLOC_008601	LOC100576929	Group4:11794036-11795468	OK	60.6773	44.1498	-0.45875	0.210452	0	0
XLOC_001591											XLOC_001591	-	Group1:17424161-17424461	OK	2.14095	1.55781	-0.458733	0.210436	0.196799	0.280187
XLOC_012506	XM_393499	P9149			FBgn0036318	Wbp2 ortholog	IPR018826; IPR004182	WW-domain-binding protein; GRAM	Apis mellifera WW domain-binding protein 2-like (LOC410012), mRNA.	410012	XLOC_012506	LOC410012	Group9:10205953-10209702	OK	94.2938	68.6169	-0.458599	0.210313	0	0
XLOC_006944	XM_001121686	P5218	GO:0005515; GO:0005576	transforming growth factor-beta-induced protein ig-h3-like	FBgn0260745	midline fasciclin	IPR011489; IPR000782	EMI domain; FAS1 domain	Apis mellifera periostin-like (LOC725892), mRNA.	725892	XLOC_006944	LOC725892	Group2:10359557-10363167	OK	7.62005	5.54516	-0.458571	0.210287	2.52893e-11	0
XLOC_014518											XLOC_014518	LOC100577129	GroupUn7:92930-93111	OK	1.37404	1	-0.458424	0.210153	0.181768	0.263784
XLOC_004265	XM_396386	P3178	GO:0005737	coiled-coil domain-containing protein 47-like	FBgn0031544		IPR012879	Protein of unknown function DUF1682	Apis mellifera coiled-coil domain-containing protein 47-like (LOC412935), mRNA.	412935	XLOC_004265	LOC412935	Group13:9545077-9547692	OK	51.3028	37.3398	-0.458323	0.21006	0	0
XLOC_001562											XLOC_001562	-	Group1:15037421-15042408	OK	5.0879	3.70327	-0.458271	0.210012	0.00185603	0.00468
XLOC_000801	XM_392978	P735	GO:0008233; GO:0004222; GO:0008237; GO:0007165; GO:0019538; GO:0009056	a disintegrin and metalloproteinase with thrombospondin motifs 3-like	FBgn0034903		IPR024079; IPR001590	Peptidase M12B, ADAM/reprolysin; Metallopeptidase, catalytic domain	Apis mellifera A disintegrin and metalloproteinase with thrombospondin motifs 3-like (LOC409468), mRNA.	409468	XLOC_000801	LOC409468	Group1:5686996-5767104	OK	32.476	23.6424	-0.457997	0.209761	0	0
XLOC_013238	XM_395248; XR_014872	P9611	GO:0005623; GO:0016021	sodium potassium calcium exchanger 4-like			IPR004481; IPR004837	Sodium/calcium exchanger membrane region; Sodium/potassium/calcium exchanger	Apis mellifera sodium/potassium/calcium exchanger 3-like (LOC411781), mRNA.	411781	XLOC_013238	LOC411781	GroupUn148:37143-45902	OK	189.341	137.878	-0.457595	0.209393	0	0
TCONS_00017042	XM_395764	P7134	GO:0009058; GO:0006519; GO:0003824; GO:0016740; GO:0006629	choline-phosphate cytidylyltransferase b-like	FBgn0041342	CTP:phosphocholine cytidylyltransferase 1	IPR004821; IPR014729	Cytidyltransferase-like domain; Rossmann-like alpha/beta/alpha sandwich fold	Apis mellifera choline-phosphate cytidylyltransferase B-like (LOC412303), mRNA.	412303	XLOC_009454	LOC412303	Group5:13246803-13268876	OK	51.0855	37.202	-0.457534	0.209337	0	0
XLOC_001354	XM_003251724	P1253								100578606	XLOC_001354	LOC100578606	Group1:27617698-27623018	OK	7.84383	5.71212	-0.457532	0.209336	1.77636e-15	0
XLOC_003447											XLOC_003447	-	Group11:6829956-6831168	OK	2.23006	1.62483	-0.456796	0.208663	5.64834e-05	0.000179
XLOC_000133	XM_003250118	P111								100578078	XLOC_000133	LOC100578078	Group1:5686996-5767104	OK	20.9497	15.2655	-0.456655	0.208534	9.94557e-07	4e-06
XLOC_004247	XM_001120670	P3163			FBgn0029851					724773	XLOC_004247	LOC724773	Group13:8680580-8686791	OK	2.09491	1.52663	-0.456541	0.20843	3.46279e-12	0
XLOC_002465											XLOC_002465	-	Group10:6957403-6957840	OK	1.53872	1.12156	-0.456223	0.208139	0.0363654	0.067305
XLOC_009072	XM_001120522	P6757			FBgn0034519				Apis mellifera UPF0693 protein C10orf32 homolog (LOC725774), mRNA.	725774	XLOC_009072	LOC725774	Group5:12311985-12312903	OK	17.6876	12.893	-0.45615	0.208073	9.9022e-06	3.4e-05
XLOC_000868	XM_393519	P795	GO:0006810; GO:0008289; GO:0005215	fatty acid-binding protein			IPR012674; IPR011038; IPR000463; IPR000566	Calycin-like; Cytosolic fatty-acid binding; Lipocalin/cytosolic fatty-acid binding protein domain; Calycin	Apis mellifera fatty acid-binding protein, adipocyte-like (LOC410034), mRNA.	410034	XLOC_000868	LOC410034	Group1:7219789-7293543	OK	38.7541	28.2539	-0.455899	0.207844	0	0
XLOC_006284											XLOC_006284	-	Group16:4897129-4900916	OK	1.75025	1.27618	-0.455728	0.207688	0	0
XLOC_012216											XLOC_012216	-	Group8:6454739-6455066	OK	3.37278	2.45941	-0.455626	0.207595	0.129165	0.198666
XLOC_010473											XLOC_010473	-	Group6:7214214-7438179	OK	2.8966	2.1127	-0.455273	0.207274	0.110711	0.174816
XLOC_009545											XLOC_009545	-	Group5:1229427-1229727	OK	3.2819	2.39452	-0.454795	0.206838	0.176981	0.258143
XLOC_005755	XM_396922	P4334	GO:0016491		FBgn0036749		IPR002937	Amine oxidase	Apis mellifera polyamine oxidase, transcript variant 1 (LOC413478), mRNA.	413478	XLOC_005755	LOC413478	Group15:6964428-6977383	OK	70.598	51.52	-0.454495	0.206566	0	0
XLOC_008131	XM_396843	P6001	GO:0005488; GO:0008270	zinc finger swim domain-containing protein kiaa0913-like	FBgn0085430		IPR007527	Zinc finger, SWIM-type	Apis mellifera zinc finger SWIM domain-containing protein KIAA0913-like (LOC413399), mRNA.	413399	XLOC_008131	LOC413399	Group4:3925552-3998802	OK	9.17831	6.69845	-0.454401	0.20648	0	0
XLOC_005133	NM_001011606	P3840	GO:0009628; GO:0005623; GO:0009605; GO:0007165; GO:0008150; GO:0004930; GO:0016021; GO:0007186; GO:0004872; GO:0006464	b-sensitive opsin	FBgn0014019	Rhodopsin 5	IPR017452; IPR000856; IPR001760; IPR027430; IPR000276	Opsin; Visual pigments (opsins) retinal binding site; G protein-coupled receptor, rhodopsin-like; GPCR, rhodopsin-like, 7TM; Opsin RH3/RH4	Apis mellifera blue-sensitive opsin (Blop), mRNA.	406128	XLOC_005133	Blop	Group14:9202752-9205344	OK	3.40679	2.48635	-0.454384	0.206465	4.34263e-10	0
XLOC_004566											XLOC_004566	-	Group13:7204191-7205444	OK	1.94872	1.4229	-0.453691	0.205836	3.83609e-05	0.000124
XLOC_002641	NM_001098217	P1942			FBgn0039896	yellow-h	IPR017996; IPR003534; IPR011042	Major royal jelly; Major royal jelly-related; Six-bladed beta-propeller, TolB-like	Apis mellifera yellow-h (Y-h), mRNA.	724153	XLOC_002641	Y-h	Group11:2630624-2644674	OK	2.96211	2.16379	-0.453065	0.205268	1.02031e-07	0
XLOC_002437											XLOC_002437	-	Group10:5361411-5361770	OK	1.73996	1.27132	-0.452722	0.204957	0.101892	0.16235
XLOC_009687											XLOC_009687	-	Group5:14153134-14173448	OK	2.48933	1.81902	-0.452598	0.204845	0.114475	0.17961
XLOC_013208											XLOC_013208	-	GroupUn140:4710-5067	OK	3.1227	2.28197	-0.452514	0.204769	0.101104	0.161387
XLOC_001174	XM_001120805	P1076	GO:0016787; GO:0009058; GO:0005975; GO:0003998; GO:0008152; GO:0006091; GO:0009056	acylphosphatase-2-like	FBgn0031700		IPR027147; IPR001792; IPR020456	Acylphosphatase-like; Acylphosphatase-2; Acylphosphatase	Apis mellifera acylphosphatase-2-like (LOC724904), mRNA.	724904	XLOC_001174	LOC724904	Group1:20202605-20220652	OK	53.7862	39.3062	-0.452479	0.204737	0	0
XLOC_011281											XLOC_011281	-	Group7:8240036-8240449	OK	1.55346	1.13529	-0.452422	0.204686	0.0493816	0.087612
TCONS_00017594	XM_003250365	P7304								100578775	XLOC_009801	LOC100578775	Group6:7086613-7210142	LOWDATA	2.40739	1.75974	-0.452109	0.204403	1	1
XLOC_014546	NM_001098218.1|GroupUn76	P10287									XLOC_014546	LOC726755	GroupUn76:74606-78503	OK	18.548	13.5583	-0.452087	0.204383	9.15712e-12	0
XLOC_002578	XM_393769	P1889	GO:0003824	phytanoyl- dioxygenase domain-containing protein 1 homolog	FBgn0037819		IPR008775	Phytanoyl-CoA dioxygenase	Apis mellifera phytanoyl-CoA dioxygenase domain-containing protein 1 homolog (LOC410288), mRNA.	410288	XLOC_002578	LOC410288	Group11:206912-211775	OK	41.833	30.5832	-0.451902	0.204215	0	0
XLOC_008573											XLOC_008573	slbo	Group4:11066016-11071071	OK	9.89437	7.23356	-0.451902	0.204215	1.11022e-13	0
XLOC_002813	XM_624658	P2103	GO:0005623; GO:0050789; GO:0008219	probable bax inhibitor 1-like	FBgn0035871	Bax Inhibitor-1	IPR006214	Bax inhibitor 1-related	Apis mellifera Bax inhibitor 1 (BaxI1), mRNA.	552282	XLOC_002813	BaxI1	Group11:11838903-11846981	OK	1651.8	1207.67	-0.451813	0.204135	0	0
XLOC_012642	XM_003249863	P9282			FBgn0034563					100577887	XLOC_012642	LOC100577887	Group9:6114948-6140970	OK	60.269	44.0662	-0.451744	0.204073	0	0
XLOC_009347	XM_001120356	P7019	GO:0005623; GO:0006810; GO:0055085	udp-xylose and udp-n-acetylglucosamine transporter-like	FBgn0029849	ER GDP-fucose transporter	IPR013657	UAA transporter	Apis mellifera UDP-xylose and UDP-N-acetylglucosamine transporter-like (LOC725569), mRNA.	725569	XLOC_009347	LOC725569	Group5:10331245-10333642	OK	108.439	79.3096	-0.451316	0.203686	0	0
XLOC_004165	XM_393912	P3085	GO:0003824; GO:0006139; GO:0005488; GO:0005975	l-threonine 3- mitochondrial-like	FBgn0036997		IPR001509; IPR016040	NAD-dependent epimerase/dehydratase; NAD(P)-binding domain	Apis mellifera L-threonine 3-dehydrogenase (LOC410432), mRNA.	410432	XLOC_004165	LOC410432	Group13:2721493-2725918	OK	5.64183	4.12731	-0.450961	0.203366	3.63614e-05	0.000118
XLOC_004157	XM_393905	P3076	GO:0030154; GO:0007275	lipoma hmgic fusion partner-like 2	FBgn0035085		IPR019372	Lipoma HMGIC fusion partner-like protein	Apis mellifera lipoma HMGIC fusion partner-like 2 protein-like (LOC410425), mRNA.	410425	XLOC_004157	LOC410425	Group13:2208928-2350589	OK	5.03931	3.68768	-0.450513	0.202962	1.36971e-09	0
XLOC_003626											XLOC_003626	-	Group12:4679314-4680482	OK	107.081	78.3655	-0.450412	0.202871	0	0
XLOC_000669	XM_001120565	P615	GO:0000166; GO:0004672; GO:0005576; GO:0006519; GO:0006810; GO:0008289; GO:0006464	uncharacterized protein loc100865869						726446	XLOC_000669	LOC726446	Group1:898838-1139024	OK	200.515	146.752	-0.45033	0.202797	0	0
XLOC_006700	NM_001114198	P4983	GO:0004672; GO:0006519; GO:0008289; GO:0000166; GO:0005576; GO:0006810; GO:0006464	apolipophorin-iii-like protein precursor			IPR010009	Apolipophorin-III	Apis mellifera apolipophorin-III-like protein (A4), mRNA.	552391	XLOC_006700	A4	Group2:14606545-14607416	OK	1747.09	1278.68	-0.450299	0.202769	0	0
XLOC_013203	XM_003251765	P9593	GO:0004867		FBgn0028987	Serpin 28F	IPR000215; IPR023796	Serpin family; Serpin domain	Apis mellifera antitrypsin-like (LOC100578030), mRNA.	100578030	XLOC_013203	LOC100578030	GroupUn14:116337-124612	OK	804.805	589.047	-0.450257	0.202731	0	0
XLOC_001311	XM_001121303	P1206	GO:0005515; GO:0008037; GO:0030154; GO:0007275; GO:0008150	isoform c	FBgn0085414	dpr12	IPR003598; IPR013783; IPR013106; IPR007110	Immunoglobulin subtype 2; Immunoglobulin-like fold; Immunoglobulin-like domain; Immunoglobulin V-set	Apis mellifera hemicentin-1-like (LOC725460), mRNA.	725460	XLOC_001311	LOC725460	Group1:26317417-26404218	OK	5.93566	4.34583	-0.449777	0.202299	0	0
XLOC_001782	XM_395981	P1331	GO:0045454; GO:0019725; GO:0008152; GO:0050789; GO:0016853; GO:0003824; GO:0006662	protein disulfide-isomerase a6-like	FBgn0025678	calcium-binding protein 1	IPR005746; IPR012336; IPR005788; IPR013766; IPR017937	Thioredoxin, conserved site; Disulphide isomerase; Thioredoxin; Thioredoxin domain; Thioredoxin-like fold	Apis mellifera protein disulfide-isomerase A6-like, transcript variant 1 (LOC412526), mRNA.	412526	XLOC_001782	LOC412526	Group10:5032702-5035602	OK	108.223	79.2409	-0.44969	0.202221	0	0
XLOC_006030	XM_393107	P4494	GO:0005515		FBgn0259734		IPR001060; IPR000108; IPR001452	Src homology-3 domain; Neutrophil cytosol factor 2 p67phox; FCH domain		409604	XLOC_006030	LOC409604	Group16:1844231-1869226	OK	18.7986	13.7646	-0.449663	0.202197	0	0
XLOC_010693											XLOC_010693	-	Group7:1678578-1680777	OK	1.66193	1.21697	-0.449563	0.202107	6.32652e-10	0
XLOC_003300											XLOC_003300	-	Group11:13310513-13311215	OK	2.92079	2.13916	-0.449314	0.201883	0.0367862	0.068012
XLOC_004757	XM_003250144; XM_392003	P3472; P3473	GO:0003700; GO:0009653; GO:0005654; GO:0005488; GO:0006350; GO:0007275; GO:0008270; GO:0005634; GO:0050789; GO:0003676; GO:0043234	zinc finger protein 36	FBgn0259172	rotund	IPR015880; IPR013087; IPR007087	Zinc finger, C2H2-like; Zinc finger, C2H2; Zinc finger C2H2-type/integrase DNA-binding domain	Apis mellifera zinc finger protein squeeze, transcript variant 2 (sqz), mRNA.; Apis mellifera zinc finger protein squeeze, transcript variant 1 (sqz), mRNA.	408455	XLOC_004757	sqz	Group14:6417001-6548218	OK	3.92018	2.87199	-0.448869	0.201483	0	0
XLOC_011224											XLOC_011224	-	Group7:3732676-3733279	OK	1.46236	1.07138	-0.448822	0.201441	0.00680755	0.015314
XLOC_001307	NM_001178047	P1202	GO:0008152; GO:0003824; GO:0006464; GO:0008113	methionine sulfoxide reductase	FBgn0000565	Ecdysone-induced protein 28/29kD	IPR002569	Peptide methionine sulphoxide reductase MsrA	Apis mellifera methionine sulphoxide reductase A (MsrA), mRNA.	409097	XLOC_001307	MsrA	Group1:26265765-26269458	OK	123.542	90.5273	-0.448577	0.201221	0	0
TCONS_00016979	XM_624354	P7106	GO:0005623; GO:0007165; GO:0005488; GO:0008150; GO:0004872; GO:0005509	calumenin	FBgn0025682	supercoiling factor	IPR002048; IPR018247; IPR011992	EF-hand domain; EF-hand-like domain; EF-Hand 1, calcium-binding site	Apis mellifera supercoiling factor (scf), mRNA.	411647	XLOC_009430	scf	Group5:12323778-12327635	OK	110.092	80.6783	-0.448457	0.201114	0	0
XLOC_009964	XR_120612										XLOC_009964	LOC100577733	Group6:16505814-16529088	OK	6.45094	4.72784	-0.448328	0.200998	7.5191e-12	0
XLOC_013359	XM_396118	P9670	GO:0016043; GO:0005102; GO:0005515; GO:0005604; GO:0007610; GO:0009605; GO:0009653; GO:0030154; GO:0007165; GO:0007275; GO:0009790; GO:0019748; GO:0006950; GO:0050789; GO:0007267; GO:0005578; GO:0043234; GO:0040007; GO:0007049	laminin subunit alpha-like	FBgn0002526	Laminin A	IPR000034; IPR008211; IPR013320; IPR002049; IPR008985; IPR001791; IPR009254; IPR001368; IPR018031; IPR013032; IPR010307	Laminin I; EGF-like, conserved site; Concanavalin A-like lectin/glucanases superfamily; Laminin II; EGF-like, laminin; Concanavalin A-like lectin/glucanase, subgroup; Laminin G domain; Laminin B, subgroup; Laminin, N-terminal; Laminin B type IV; TNFR/NGFR cysteine-rich region	Apis mellifera laminin A (LanA), partial mRNA.	412663	XLOC_013359	LanA	GroupUn170:891-31048	OK	28.622	20.9775	-0.448282	0.200957	0	0
XLOC_007081	XM_396657	P5353	GO:0005515; GO:0009653; GO:0030154; GO:0007275; GO:0030234; GO:0006996	rab11 family-interacting protein 1	FBgn0027335	Rab11 interacting protein	IPR008973; IPR019018; IPR000008	C2 calcium/lipid-binding domain, CaLB; Rab-binding domain FIP-RBD; C2 calcium-dependent membrane targeting	Apis mellifera Rab11 interacting protein (Rip11), mRNA.	413208	XLOC_007081	Rip11	Group2:15086653-15092465	OK	53.9783	39.5746	-0.447805	0.200529	0	0
XLOC_008937	XM_396416	P6624	GO:0016043; GO:0005515; GO:0009653; GO:0006810	synaptotagmin-14	FBgn0261086	Synaptotagmin 14	IPR018029; IPR008973; IPR000008	C2 calcium/lipid-binding domain, CaLB; C2 calcium-dependent membrane targeting; C2 membrane targeting protein	Apis mellifera synaptotagmin 14 (Syt14), mRNA.	412965	XLOC_008937	Syt14	Group5:7810627-7816748	OK	13.9769	10.2483	-0.447665	0.200404	0	0
XLOC_004305	XM_391955	P3218	GO:0004672; GO:0006519; GO:0003824; GO:0005524; GO:0000166; GO:0004674; GO:0006464; GO:0016772	cyclin-dependent kinase 6-like	FBgn0016131	Cyclin-dependent kinase 4	IPR002290; IPR001310; IPR011009; IPR011146; IPR017441; IPR008271; IPR000719; IPR019808	Histidine triad, conserved site; Serine/threonine- / dual specificity protein kinase, catalytic domain; Serine/threonine-protein kinase, active site; Histidine triad (HIT) protein; HIT-like domain; Protein kinase, catalytic domain; Protein kinase, ATP binding site; Protein kinase-like domain	Apis mellifera cyclin-dependent kinase 4 (Cdk4), mRNA.	408406	XLOC_004305	Cdk4	Group13:1482046-1489984	OK	23.3185	17.102	-0.44731	0.200086	0	0
XLOC_008761											XLOC_008761	-	Group4:10054382-10054933	OK	1.75461	1.28694	-0.4472	0.199988	0.0165661	0.033769
TCONS_00005851	XM_625104	P2444			FBgn0031736		IPR007146	Sas10/Utp3/C1D	Apis mellifera neuroguidin-A-like (LOC552729), mRNA.	552729	XLOC_003169	LOC552729	Group11:10449583-10461357	LOWDATA	9.41021	6.90433	-0.446725	0.199563	1	1
XLOC_007101	XM_003251232	P5374	GO:0008270		FBgn0036479		IPR002893	Zinc finger, MYND-type		100577377	XLOC_007101	LOC100577377	Group2:15441060-15450318	OK	7.34138	5.38818	-0.446253	0.199142	0	0
XLOC_006388											XLOC_006388	-	Group16:3754048-3754438	OK	1.77551	1.30332	-0.446044	0.198955	0.079825	0.132148
XLOC_005106	XR_120214; XM_003250496; XM_001120491	P3813; P3812	GO:0007165; GO:0005622; GO:0005525; GO:0000166	adp-ribosylation factor-like protein 4c-like	FBgn0039889		IPR027417; IPR005225; IPR006689; IPR024156	Small GTP-binding protein domain; P-loop containing nucleoside triphosphate hydrolase; Small GTPase superfamily, ARF type; Small GTPase superfamily, ARF/SAR type	Apis mellifera ADP-ribosylation factor-like protein 4C-like, transcript variant 1 (LOC724594), mRNA.; Apis mellifera ADP-ribosylation factor-like protein 4C-like, transcript variant 2 (LOC724594), mRNA.	724594	XLOC_005106	LOC724594	Group14:8535582-8579390	OK	11.8099	8.66933	-0.446004	0.19892	5.88972e-09	0
XLOC_011594	XM_003250461; XM_394745	P8496; P8495	GO:0000062; GO:0008289	acyl- -binding protein	FBgn0031992		IPR014352; IPR000582	Acyl-CoA-binding protein, ACBP; FERM/acyl-CoA-binding protein, 3-helical bundle	Apis mellifera putative acyl-CoA-binding protein-like, transcript variant 2 (LOC411272), mRNA.; Apis mellifera putative acyl-CoA-binding protein-like, transcript variant 1 (LOC411272), mRNA.	411272	XLOC_011594	LOC411272	Group8:8446028-8509990	OK	655.313	481.157	-0.445676	0.198627	0	0
XLOC_003326	XM_003251496	P2592	GO:0005515; GO:0005623; GO:0009653; GO:0008152; GO:0050789; GO:0007275	low-density lipoprotein receptor-related protein 2	FBgn0001253	Ecdysone-inducible gene E1	IPR023415; IPR002172; IPR006149	Low-density lipoprotein (LDL) receptor class A repeat; Low-density lipoprotein (LDL) receptor class A, conserved site; EB domain	Apis mellifera prolow-density lipoprotein receptor-related protein 1-like (LOC100576279), mRNA.	100576279	XLOC_003326	LOC100576279	Group11:13884773-13939436	OK	8.30073	6.0952	-0.445565	0.198528	0	0
XLOC_014610	XM_003251824	P10318	GO:0008152; GO:0016491	dehydrogenase reductase sdr family member 4-like			IPR016040; IPR027052	Dehydrogenase/reductase SDR member 2/4; NAD(P)-binding domain	Apis mellifera dehydrogenase/reductase SDR family member 4-like (LOC100577607), mRNA.	100577607	XLOC_014610	LOC100577607	GroupUn86:122827-124969	OK	91.5974	67.2609	-0.445539	0.198505	1.11022e-15	0
XLOC_013066											XLOC_013066	-	GroupUn119:90059-90699	OK	2.33696	1.71624	-0.445381	0.198364	0.267292	0.360571
XLOC_007538	XM_003251295	P5623	GO:0005576; GO:0005975; GO:0030246	uncharacterized protein loc100866250			IPR002557	Chitin binding domain		100577513	XLOC_007538	LOC100577513	Group3:11677998-11680489	OK	4.13529	3.03735	-0.445175	0.198181	5.10703e-15	0
XLOC_012209											XLOC_012209	-	Group8:4382537-4382777	OK	2.79376	2.05236	-0.444924	0.197957	0.351459	0.45042
XLOC_008899											XLOC_008899	LOC408831	Group5:6761650-6771303	OK	56.0756	41.1957	-0.444879	0.197917	0	0
XLOC_014488											XLOC_014488	-	GroupUn63:41678-41920	OK	3.10707	2.28263	-0.444858	0.197899	0.335542	0.434538
XLOC_009237	XM_001120917	P6912	GO:0005623; GO:0016021; GO:0006810	monocarboxylate transporter 12	FBgn0035173		IPR011701; IPR020846; IPR016196	Major facilitator superfamily domain; Major facilitator superfamily; Major facilitator superfamily domain, general substrate transporter		725015	XLOC_009237	LOC725015	Group5:6133020-6148565	OK	75.6724	55.596	-0.444786	0.197835	0	0
XLOC_001793	XM_003250030	P1341								100578688	XLOC_001793	LOC100578688	Group10:5150957-5172674	OK	4.86941	3.57768	-0.444723	0.197779	8.04847e-05	0.000249
XLOC_000571	XM_624280	P523	GO:0006950; GO:0019725; GO:0044403; GO:0005623; GO:0009605; GO:0007165; GO:0030154; GO:0050789; GO:0007154; GO:0007267; GO:0005764; GO:0006811; GO:0006996; GO:0005768; GO:0005216; GO:0043234; GO:0040007; GO:0009056	mucolipin-3	FBgn0261361		IPR013122	Polycystin cation channel, PKD1/PKD2	Apis mellifera transient receptor potential mucolipin, transcript variant 2 (TRPML), mRNA.	551894	XLOC_000571	TRPML	Group1:25684694-25687832	OK	66.593	48.93	-0.444651	0.197715	0	0
XLOC_000845	XM_624418	P774	GO:0005515		FBgn0034913	ubisnap	IPR000727	Target SNARE coiled-coil domain	Apis mellifera ubisnap (usnp), mRNA.	552038	XLOC_000845	usnp	Group1:6659933-6661520	OK	34.5774	25.4149	-0.444155	0.197274	0	0
XLOC_010274	XM_396340	P7701	GO:0008233; GO:0007165; GO:0005488; GO:0019538; GO:0004222; GO:0008237; GO:0005578; GO:0009056	a disintegrin and metalloproteinase with thrombospondin motifs 7-like	FBgn0029791		IPR024079; IPR013273; IPR010294; IPR000884; IPR001590	Peptidase M12B, ADAM/reprolysin; Thrombospondin, type 1 repeat; ADAM-TS Spacer 1; Metallopeptidase, catalytic domain; Peptidase M12B, ADAM-TS	Apis mellifera A disintegrin and metalloproteinase with thrombospondin motifs 7-like (LOC412888), mRNA.	412888	XLOC_010274	LOC412888	Group6:14909156-14990535	OK	4.01128	2.94867	-0.443998	0.197134	2.3892e-13	0
XLOC_005319	NM_001040205	P3897	GO:0005549; GO:0005488	odorant binding protein 16 precursor			IPR023316; IPR006170	Pheromone/general odorant binding protein; Pheromone/general odorant binding protein, PBP/GOBP, domain	Apis mellifera odorant binding protein 16 (Obp16), mRNA.	551719	XLOC_005319	Obp16	Group15:1469464-1471469	OK	480.498	353.273	-0.443747	0.196911	0	0
XLOC_013787											XLOC_013787	-	GroupUn281:441-860	OK	1.80741	1.32895	-0.443635	0.196812	0.0625438	0.106941
TCONS_00019386	XM_393066	P7951	GO:0000166; GO:0003676	polyadenylate-binding protein 2	FBgn0005648	Pabp2	IPR012677; IPR000504	RNA recognition motif domain; Nucleotide-binding, alpha-beta plait	Apis mellifera polyadenylate-binding protein 2 (Pabp2), mRNA.	409558	XLOC_010833	Pabp2	Group7:10945620-10952021	LOWDATA	18.1907	13.3763	-0.443522	0.196712	1	1
XLOC_009291	XM_393309; XR_120209; XR_120208	P6966	GO:0005623; GO:0007154; GO:0005215; GO:0016021; GO:0006810; GO:0005432; GO:0006811	sodium calcium exchanger 3	FBgn0013995	Na/Ca-exchange protein	IPR003644; IPR004837; IPR004836	Sodium/calcium exchanger membrane region; Na-Ca exchanger/integrin-beta4; Sodium/calcium exchanger protein	Apis mellifera Na/Ca-exchange protein (Calx), mRNA.	409818	XLOC_009291	Calx	Group5:7679166-7792923	OK	6.59944	4.85287	-0.443505	0.196697	0	0
XLOC_012980	XM_003251916	P9468	GO:0006259; GO:0003677; GO:0006950; GO:0005634	unc93-like protein					Apis mellifera UNC93-like protein-like (LOC100577567), mRNA.	100577567	XLOC_012980	LOC100577567	GroupUn1067:3-810	OK	30.9607	22.77	-0.443304	0.196518	1.24643e-06	5e-06
TCONS_00016185		P6709									XLOC_009025	corn	Group5:11390502-11423095	OK	1.51958	1.1177	-0.443135	0.196369	0	0
XLOC_002450											XLOC_002450	-	Group10:6591887-6592306	OK	1.53827	1.13158	-0.442972	0.196224	0.0493816	0.087612
XLOC_009310	XM_392367	P6982	GO:0005515; GO:0008289	unc-112-related protein	FBgn0035498	Fermitin 1	IPR014352; IPR019748; IPR001849; IPR011993; IPR019749	Pleckstrin homology domain; Band 4.1 domain; FERM central domain; FERM/acyl-CoA-binding protein, 3-helical bundle; Pleckstrin homology-like domain	Apis mellifera unc-112-related protein-like, transcript variant 1 (LOC408836), mRNA.	408836	XLOC_009310	LOC408836	Group5:8873962-8910086	OK	34.0416	25.0438	-0.442845	0.196112	0	0
XLOC_005048	XM_003250169	P3756	GO:0005623; GO:0007165; GO:0005488; GO:0004930; GO:0016021; GO:0004872; GO:0007267	pyroglutamylated rfamide peptide receptor-like			IPR017452; IPR000276	G protein-coupled receptor, rhodopsin-like; GPCR, rhodopsin-like, 7TM	Apis mellifera galanin receptor type 1-like (LOC100577030), mRNA.	100577030	XLOC_005048	LOC100577030	Group14:6834734-6879702	OK	11.6271	8.55399	-0.442822	0.196091	1.31876e-06	5e-06
TCONS_00013159	XM_003249648	P5473								100576999	XLOC_007380	LOC100576999	Group3:3408006-3444145	OK	7.1472	5.25826	-0.442793	0.196066	4.5199e-05	0.000144
XLOC_010999	XM_396549	P8100	GO:0006066; GO:0006519; GO:0016614; GO:0008152; GO:0003824; GO:0000166	glucose dehydrogenase			IPR007867; IPR012132; IPR000172	Glucose-methanol-choline oxidoreductase, N-terminal; Glucose-methanol-choline oxidoreductase, C-terminal; Glucose-methanol-choline oxidoreductase	Apis mellifera GMC oxidoreductase 18 (GMCOX18), mRNA.	413098	XLOC_010999	GMCOX18	Group7:3715818-3730469	OK	22.738	16.7299	-0.442677	0.195963	0	0
XLOC_000593	XM_003251707	P543	GO:0016020; GO:0016787; GO:0000166; GO:0003676	transmembrane protein 42-like	FBgn0260027		IPR000620	Drug/metabolite transporter	Apis mellifera transmembrane protein 42-like (LOC100579021), mRNA.	100579021	XLOC_000593	LOC100579021	Group1:26279142-26280114	OK	36.3247	26.7316	-0.442405	0.195722	1.37845e-11	0
XLOC_006951	XM_392222	P5224	GO:0005737; GO:0005515; GO:0008152; GO:0005622; GO:0008270; GO:0043226	sequestosome-1	FBgn0003231	refractory to sigma P	IPR009060; IPR000270; IPR000433	UBA-like; Phox/Bem1p; Zinc finger, ZZ-type	Apis mellifera refractory to sigma P (ref(2)P), mRNA.	408686	XLOC_006951	ref(2)P	Group2:10696328-10706977	OK	312.241	229.909	-0.441597	0.195008	0	0
XLOC_013901											XLOC_013901	-	GroupUn309:10958-12743	OK	5.62661	4.14332	-0.441479	0.194904	0.00489832	0.011359
XLOC_004161	XM_393909	P3079			FBgn0031662		IPR006603; IPR016817	Cystinosin/ERS1p repeat; Mannose-P-dolichol utilization defect 1 protein	Apis mellifera mannose-P-dolichol utilization defect 1 protein homolog (LOC410429), mRNA.	410429	XLOC_004161	LOC410429	Group13:2352445-2354340	OK	139.742	102.905	-0.441453	0.194881	0	0
XLOC_007972											XLOC_007972	-	Group3:7552767-7553132	OK	1.5946	1.17442	-0.441245	0.194697	0.0932916	0.150955
TCONS_00010117	XM_001120998	P4216	GO:0016787; GO:0003676	atp-dependent dna helicase q5-like			IPR011545; IPR027417; IPR014001	DNA/RNA helicase, DEAD/DEAH box type, N-terminal; P-loop containing nucleoside triphosphate hydrolase; Helicase, superfamily 1/2, ATP-binding domain	Apis mellifera ATP-dependent DNA helicase Q5-like (LOC725113), mRNA.	725113	XLOC_005642	LOC725113	Group15:2501174-2511201	LOWDATA	1.35775	1	-0.441221	0.194676	1	1
XLOC_006431											XLOC_006431	-	Group16:5709292-5709491	OK	8.47992	6.24689	-0.440913	0.194404	0.321129	0.418883
XLOC_005938											XLOC_005938	-	Group15:5058291-5058794	OK	1.48582	1.09501	-0.440322	0.193883	0.0201973	0.040397
XLOC_008238	XM_392314	P6107			FBgn0021814	Vacuolar protein sorting 28	IPR017898; IPR017899; IPR007143	Vacuolar protein sorting-associated, VPS28, C-terminal; Vacuolar protein sorting-associated, VPS28, N-terminal; Vacuolar protein sorting-associated, VPS28	Apis mellifera vacuolar protein sorting 28 (Vps28), mRNA.	408783	XLOC_008238	Vps28	Group4:9626193-9650252	OK	38.9993	28.7458	-0.440097	0.193685	0	0
TCONS_00011060	XM_003249105	P4615	GO:0008150; GO:0005840; GO:0042254	probable ribosome biogenesis protein rlp24-like	FBgn0037899	Ribosomal protein L24-like	IPR000988; IPR011017; IPR023442; IPR024546; IPR023441	Ribosome biogenesis protein RLP24; Ribosomal protein L24e-related; Ribosomal protein L24e domain; TRASH domain; Ribosomal protein L24e, conserved site	Apis mellifera probable ribosome biogenesis protein RLP24-like (LOC100576457), mRNA.	100576457	XLOC_006182	LOC100576457	Group16:1548711-1557203	OK	78.5645	57.9108	-0.440045	0.19364	0	0
XLOC_003985	XR_120341										XLOC_003985	LOC100576558	Group12:10612786-10876880	OK	8.55609	6.30707	-0.439982	0.193584	3.54576e-07	1e-06
XLOC_010603											XLOC_010603	-	Group6:15410441-15411520	OK	7.58619	5.59296	-0.439763	0.193391	3.33278e-07	1e-06
XLOC_012296											XLOC_012296	-	Group8:12950849-12951134	OK	6.7789	4.99806	-0.439683	0.193321	0.119137	0.185681
XLOC_008863	XM_003249963; XM_624859	P6553	GO:0000003; GO:0016043; GO:0005737; GO:0005856; GO:0009653; GO:0030154; GO:0005488; GO:0007275; GO:0007010; GO:0008150; GO:0005886; GO:0006810; GO:0050789; GO:0003779; GO:0043234	f-actin-capping protein subunit alpha-like	FBgn0034577	capping protein alpha	IPR002189; IPR017865	WASH complex, F-actin capping protein, alpha subunit; F-actin capping protein, alpha subunit, conserved site	Apis mellifera f-actin-capping protein subunit alpha-like, transcript variant 2 (LOC552486), mRNA.; Apis mellifera f-actin-capping protein subunit alpha-like, transcript variant 1 (LOC552486), mRNA.	552486	XLOC_008863	LOC552486	Group5:5656493-5720693	OK	105.773	77.9864	-0.439677	0.193316	0	0
TCONS_00008795	XM_395247	P3614	GO:0005488; GO:0008270; GO:0005634; GO:0003676	zinc finger protein			IPR015880; IPR013087; IPR007087	Zinc finger, C2H2-like; Zinc finger, C2H2; Zinc finger C2H2-type/integrase DNA-binding domain	Apis mellifera zinc finger protein 709-like (LOC411780), mRNA.	411780	XLOC_004894	LOC411780	Group14:183213-187939	LOWDATA	18.6133	13.7249	-0.439538	0.193194	1	1
XLOC_001834	XM_003250124	P1381								100576223	XLOC_001834	LOC100576223	Group10:6915924-6932776	OK	2.53501	1.86929	-0.439504	0.193164	0.0234742	0.045894
XLOC_008866	XM_392360	P6557	GO:0005623; GO:0016021; GO:0006810	uncharacterized mfs-type transporter -like	FBgn0033196		IPR011701; IPR020846; IPR016196	Major facilitator superfamily domain; Major facilitator superfamily; Major facilitator superfamily domain, general substrate transporter	Apis mellifera uncharacterized MFS-type transporter C09D4.1-like, transcript variant 1 (LOC408828), mRNA.	408828	XLOC_008866	LOC408828	Group5:5779996-5790994	OK	25.8177	19.0382	-0.439463	0.193128	0	0
XLOC_011068	XM_001120117	P8155								724313	XLOC_011068	LOC724313	Group7:8211665-8212854	OK	1.88529	1.39034	-0.439343	0.193022	0.000103766	0.000318
XLOC_002104	XM_001120897	P1628	GO:0003841; GO:0009058; GO:0005623; GO:0008152; GO:0006091; GO:0003824; GO:0016740; GO:0006629	1-acyl-sn-glycerol-3-phosphate acyltransferase alpha-like			IPR004552; IPR002123	Phospholipid/glycerol acyltransferase; 1-acyl-sn-glycerol-3-phosphate acyltransferase	Apis mellifera 1-acyl-sn-glycerol-3-phosphate acyltransferase alpha-like (LOC724995), mRNA.	724995	XLOC_002104	LOC724995	Group10:4612637-4680172	OK	47.4736	35.0171	-0.439066	0.192779	0	0
XLOC_012288											XLOC_012288	-	Group8:11626428-11627182	OK	1.6369	1.20759	-0.438842	0.192582	0.00244339	0.006009
XLOC_014055	XM_001119936	P10024	GO:0016787; GO:0004126; GO:0006139; GO:0003824; GO:0005488; GO:0008270; GO:0009056	cytidine deaminase			IPR016193; IPR006262; IPR016192; IPR002125	Cytidine deaminase, homotetrameric; APOBEC/CMP deaminase, zinc-binding; Cytidine deaminase-like; CMP/dCMP deaminase, zinc-binding	Apis mellifera cytidine deaminase-like (LOC724183), mRNA.	724183	XLOC_014055	LOC724183	GroupUn3880:332-938	OK	24.6291	18.1716	-0.438678	0.192438	9.72793e-08	0
XLOC_006494											XLOC_006494	-	Group2:4002010-4115771	OK	1.35536	1	-0.438677	0.192438	1.53238e-07	1e-06
XLOC_002170											XLOC_002170	-	Group10:6817824-6818503	OK	8.48135	6.2578	-0.438638	0.192403	0.0113056	0.024065
XLOC_009768	XM_624309	P7271	GO:0030154; GO:0007275; GO:0008150	outer dense fiber protein 3	FBgn0032010		IPR010736	Sperm-tail PG-rich repeat		551924	XLOC_009768	LOC551924	Group6:6031483-6042017	OK	105.159	77.6129	-0.438204	0.192023	0	0
XLOC_002786	XM_001122721	P2077	GO:0005215				IPR001071; IPR001251; IPR011074	CRAL-TRIO domain; CRAL/TRIO, N-terminal domain; Cellular retinaldehyde binding/alpha-tocopherol transport	Apis mellifera clavesin-1-like (LOC727007), mRNA.	727007	XLOC_002786	LOC727007	Group11:11171372-11192749	OK	26.2349	19.3635	-0.438148	0.191974	0	0
XLOC_009340	XM_624485	P7012	GO:0003735; GO:0006412; GO:0008150; GO:0005840; GO:0005198	ribosomal protein s30	FBgn0038834	Ribosomal protein S30	IPR006846	Ribosomal protein S30	Apis mellifera ribosomal protein S30 (RpS30), mRNA.	552106	XLOC_009340	RpS30	Group5:10256048-10264766	OK	980.497	723.751	-0.43802	0.191862	0	0
XLOC_001365	XM_001119968	P1264					IPR001888	Transposase, type 1	Apis mellifera histone-lysine N-methyltransferase SETMAR-like (LOC724198), mRNA.	724198	XLOC_001365	LOC724198	Group1:28252263-28255172	OK	3.00398	2.21862	-0.437213	0.191155	8.45856e-06	2.9e-05
XLOC_005159	XM_392024	P3868	GO:0016020; GO:0005623; GO:0005215; GO:0016021; GO:0006810	facilitated trehalose transporter tret1-like			IPR005828; IPR003663; IPR020846; IPR016196	Sugar/inositol transporter; Major facilitator superfamily domain; Major facilitator superfamily domain, general substrate transporter; General substrate transporter	Apis mellifera facilitated trehalose transporter Tret1-like (LOC408478), mRNA.	408478	XLOC_005159	LOC408478	Group14:10158590-10171189	OK	45.2135	33.3938	-0.437173	0.19112	0	0
XLOC_004593											XLOC_004593	-	Group13:9216843-9280586	OK	2.04529	1.51104	-0.436761	0.19076	0.126622	0.195311
TCONS_00012277	XM_003250288	P5121								100577154	XLOC_006847	LOC100577154	Group2:6230859-6298648	OK	2.71659	2.00827	-0.435844	0.18996	0.0278327	0.053223
XLOC_014184											XLOC_014184	-	GroupUn435:9720-10201	OK	1.62958	1.20494	-0.435545	0.189699	0.0319103	0.060048
XLOC_000294	XM_001120657	P258	GO:0006950; GO:0004930; GO:0005623; GO:0004888; GO:0007165; GO:0004872	g-protein coupled receptor mth2-like	FBgn0035132	methuselah-like 10	IPR000832; IPR017981	GPCR, family 2, secretin-like; GPCR, family 2-like	Apis mellifera G-protein coupled receptor Mth2-like (LOC724760), mRNA.	724760	XLOC_000294	LOC724760	Group1:12073564-12084890	OK	22.8778	16.9162	-0.435543	0.189698	0	0
XLOC_014375	XM_003252036	P10190	GO:0008152; GO:0007165; GO:0003824; GO:0005488; GO:0005506; GO:0030234	probable cytochrome p450 6a14-like			IPR001128; IPR002401	Cytochrome P450, E-class, group I; Cytochrome P450	Apis mellifera probable cytochrome P450 6a14-like (LOC100577608), partial mRNA.	100577608	XLOC_014375	LOC100577608	GroupUn5253:165-1392	OK	1.63094	1.20596	-0.435523	0.18968	0.022409	0.044161
XLOC_001164	XM_394182	P1065	GO:0016021		FBgn0040350		IPR005828; IPR020846; IPR016196	Major facilitator superfamily domain; Major facilitator superfamily domain, general substrate transporter; General substrate transporter	Apis mellifera synaptic vesicle glycoprotein 2C-like (LOC410705), mRNA.	410705	XLOC_001164	LOC410705	Group1:19721291-19726071	OK	19.6349	14.5214	-0.43524	0.189434	0	0
XLOC_014483	XM_397589	P10251	GO:0016043; GO:0005737; GO:0003743; GO:0030154; GO:0007275; GO:0006412; GO:0005840; GO:0008135; GO:0050789; GO:0043234	eukaryotic translation initiation factor 3 subunit j-like	FBgn0027619	Adam	IPR023194; IPR013906	Eukaryotic translation initiation factor 3-like domain; Eukaryotic translation initiation factor 3 subunit J	Apis mellifera eukaryotic translation initiation factor 3 subunit J, transcript variant 1 (Adam), mRNA.	409796	XLOC_014483	Adam	GroupUn63:8935-12829	OK	172.585	127.667	-0.434921	0.189156	0	0
XLOC_008915	XM_001122015	P6597			FBgn0051344					726260	XLOC_008915	LOC726260	Group5:7216361-7223804	OK	30.5527	22.6084	-0.434441	0.188739	0	0
XLOC_005529	XM_001122096	P4109			FBgn0039048		IPR003609; IPR003014; IPR001507	Zona pellucida domain; PAN-1 domain; Apple-like	Apis mellifera no mechanoreceptor potential A (nompA), mRNA.	726353	XLOC_005529	nompA	Group15:8209033-8214129	OK	43.4624	32.1664	-0.434213	0.188541	0	0
TCONS_00018528	XM_003251524	P7697	GO:0007165; GO:0016301; GO:0006350; GO:0006629; GO:0000166; GO:0050789	thyroid transcription factor 1-associated protein 26-like	FBgn0039764		IPR009149; IPR013730	BR22; rRNA processing		100576621	XLOC_010270	LOC100576621	Group6:14611389-14620443	OK	51.0819	37.8102	-0.434037	0.188388	4.37428e-14	0
XLOC_008513	XM_001122582	P6376	GO:0007165	misexpression suppressor of ras isoform a	FBgn0032694	Misexpression suppressor of ras 3				726866	XLOC_008513	LOC726866	Group4:9226883-9245204	OK	28.5268	21.1167	-0.433934	0.188299	2.55129e-13	0
XLOC_013868											XLOC_013868	-	GroupUn3:65439-65808	OK	1.58072	1.17035	-0.433643	0.188046	0.0932916	0.150955
XLOC_009698	XM_623485	P7207	GO:0016043; GO:0005515; GO:0003700; GO:0009653; GO:0005654; GO:0030154; GO:0005488; GO:0007275; GO:0006350; GO:0008270; GO:0050789; GO:0043234	bmp-induced factor	FBgn0086758	Chronologically inappropriate morphogenesis	IPR000210; IPR015880; IPR011333; IPR013069; IPR007087	Zinc finger, C2H2-like; BTB/POZ fold; BTB/POZ-like; Zinc finger, C2H2; BTB/POZ		551086	XLOC_009698	LOC551086	Group6:515903-579451	OK	2.27663	1.68564	-0.433603	0.188012	0	0
XLOC_014216											XLOC_014216	-	GroupUn4478:4-519	OK	1.66747	1.23471	-0.433492	0.187915	0.0249489	0.048467
XLOC_008993	XR_120383										XLOC_008993	LOC100578733	Group5:10458871-10474519	OK	6.42322	4.75647	-0.433405	0.18784	2.04186e-11	0
XLOC_000512	XM_003251657	P462								100577074	XLOC_000512	LOC100577074	Group1:21810934-21818431	OK	2.16676	1.60464	-0.433291	0.187741	0.00177683	0.004498
XLOC_001873	XM_624229; XM_003250425	P1421; P1420	GO:0016020; GO:0005623; GO:0016740	stromal cell-derived factor 2	FBgn0037312		IPR027005; IPR016093	MIR motif; Glycosyltransferase 39 like	Apis mellifera stromal cell-derived factor 2-like protein 1-like, transcript variant 2 (LOC551844), mRNA.; Apis mellifera stromal cell-derived factor 2-like protein 1-like, transcript variant 1 (LOC551844), mRNA.	551844	XLOC_001873	LOC551844	Group10:8283285-8286664	OK	422.814	313.174	-0.433059	0.18754	0	0
XLOC_007002	XM_001121986	P5271	GO:0005515; GO:0003700; GO:0005654; GO:0006350; GO:0003677; GO:0050789; GO:0043234	camp-responsive element-binding 2-like	FBgn0032202		IPR004827	Basic-leucine zipper domain	Apis mellifera cAMP-responsive element-binding protein-like 2-like (LOC726230), mRNA.	726230	XLOC_007002	LOC726230	Group2:13075430-13090084	OK	104.302	77.267	-0.432843	0.187353	0	0
XLOC_006676	XM_392209; XM_003251236; XM_003251237	P4957; P4956; P4958	GO:0005509	programmed cell death protein 6-like isoform 1; programmed cell death protein 6-like isoform 3; programmed cell death protein 6-like isoform 2	FBgn0086378	Apoptosis-linked gene-2	IPR002048; IPR018247; IPR011992	EF-hand domain; EF-hand-like domain; EF-Hand 1, calcium-binding site	Apis mellifera programmed cell death protein 6-like, transcript variant 1 (LOC408672), mRNA.; Apis mellifera programmed cell death protein 6-like, transcript variant 3 (LOC408672), mRNA.; Apis mellifera programmed cell death protein 6-like, transcript variant 2 (LOC408672), mRNA.	408672	XLOC_006676	LOC408672	Group2:13847950-13850009	OK	130.338	96.567	-0.432656	0.187191	0	0
XLOC_008353	XM_393396	P6228	GO:0016740; GO:0016747	2-acylglycerol o-acyltransferase 1-like	FBgn0033215		IPR007130	Diacylglycerol acyltransferase	Apis mellifera 2-acylglycerol O-acyltransferase 1-like (LOC409905), mRNA.	409905	XLOC_008353	LOC409905	Group4:902532-923999	OK	21.139	15.665	-0.432362	0.186937	0	0
TCONS_00002374	XM_624119	P1081	GO:0000166; GO:0007165; GO:0005622; GO:0005525	rho gtpase-activating protein 190-like	FBgn0026375	RhoGAPp190	IPR002713; IPR008936; IPR001806; IPR027417; IPR000198	Rho GTPase activation protein; FF domain; Small GTPase superfamily; P-loop containing nucleoside triphosphate hydrolase; Rho GTPase-activating protein domain	Apis mellifera rho GTPase-activating protein 190 (RhoGAPp190), mRNA.	551731	XLOC_001180	RhoGAPp190	Group1:20912406-20924356	LOWDATA	2.56412	1.90042	-0.432148	0.186752	1	1
XLOC_001594											XLOC_001594	-	Group1:18049091-18049461	OK	1.57735	1.16936	-0.431782	0.186436	0.0932916	0.150955
XLOC_012637	NM_001011634	P9277	GO:0003700; GO:0005654; GO:0007165; GO:0005488; GO:0009719; GO:0006350; GO:0003677; GO:0006355; GO:0005634; GO:0050789; GO:0004872; GO:0043234	ultraspiracle protein	FBgn0003964	ultraspiracle	IPR001723; IPR013088; IPR008946; IPR001628; IPR000536; IPR000003	Zinc finger, nuclear hormone receptor-type; Zinc finger, NHR/GATA-type; Retinoid X receptor/HNF4; Steroid hormone receptor; Nuclear hormone receptor, ligand-binding, core; Nuclear hormone receptor, ligand-binding	Apis mellifera ultraspiracle (Usp), mRNA.	409227	XLOC_012637	Usp	Group9:6044261-6083838	OK	10.5363	7.81308	-0.431409	0.186114	7.77156e-15	0
XLOC_004018											XLOC_004018	-	Group12:1525808-1526291	OK	1.48557	1.10174	-0.431235	0.185964	0.0269955	0.05177
XLOC_000631											XLOC_000631	LOC552230	Group1:27794626-27839248	OK	5.72059	4.24332	-0.43097	0.185735	0	0
XLOC_011889											XLOC_011889	LOC100577395	Group8:6236747-6251614	OK	8.8761	6.58399	-0.430964	0.18573	5.8531e-13	0
XLOC_010692											XLOC_010692	-	Group7:1676630-1677582	OK	1.72254	1.27793	-0.43073	0.185528	0.000243323	0.000707
XLOC_008141	XM_623066	P6011	GO:0008233; GO:0003824; GO:0019538; GO:0004252; GO:0009056	venom protease-like	FBgn0035501		IPR001314; IPR018114; IPR022700; IPR001254; IPR006604; IPR009003	Peptidase S1; Peptidase S1, trypsin family, active site; Proteinase, regulatory CLIP domain; Peptidase S1A, chymotrypsin-type; Disulphide knot CLIP; Trypsin-like cysteine/serine peptidase domain	Apis mellifera serine protease 3 (SP3), mRNA.	550671	XLOC_008141	SP3	Group4:4040273-4234162	OK	114.577	85.0104	-0.430606	0.185422	0	0
TCONS_00016528	XM_003249988	P6883	GO:0009058; GO:0016787; GO:0005623; GO:0015078; GO:0006091; GO:0007275; GO:0019748; GO:0006629; GO:0005215; GO:0050789; GO:0006811; GO:0005773; GO:0043234	vacuolar h			IPR004907	ATPase, V1 complex, subunit C	Apis mellifera v-type proton ATPase subunit C-like (LOC100578216), mRNA.	100578216	XLOC_009210	LOC100578216	Group5:4948004-4959052	OK	55.0818	40.8809	-0.430149	0.185028	6.66134e-16	0
XLOC_012107	XM_392592	P8946	GO:0005623; GO:0016021	cd63 antigen-like	FBgn0032074	Tetraspanin 29Fa	IPR000301; IPR018503; IPR018499; IPR008952	Tetraspanin, conserved site; Tetraspanin; Tetraspanin, EC2 domain; Tetraspanin/Peripherin	Apis mellifera tetraspanin 10, transcript variant 1 (Tspan10), mRNA.	409067	XLOC_012107	Tspan10	Group8:13173989-13178978	OK	281.311	208.797	-0.430065	0.184956	0	0
XLOC_003445											XLOC_003445	-	Group11:6799099-6799693	OK	89.3901	66.3501	-0.430016	0.184914	0	0
XLOC_004057											XLOC_004057	-	Group12:5361218-5361501	OK	2.44502	1.81515	-0.429754	0.184689	0.259998	0.352797
XLOC_001404											XLOC_001404	-	Group1:1748129-1748530	OK	1.73315	1.28675	-0.429665	0.184612	0.079825	0.132148
TCONS_00015415		P6436									XLOC_008570	LOC408920	Group4:11003488-11027546	OK	24.3705	18.0939	-0.429632	0.184584	0	0
XLOC_010102	NM_001011608	P7549	GO:0016787; GO:0003824; GO:0005488; GO:0005975	alpha-glucosidase			IPR017853; IPR006047; IPR015902; IPR006589; IPR013781	Glycoside hydrolase, family 13; Glycoside hydrolase, catalytic domain; Glycosyl hydrolase, family 13, subfamily, catalytic domain; Glycosyl hydrolase, family 13, catalytic domain; Glycoside hydrolase, superfamily	Apis mellifera alpha-glucosidase (Hbg3), mRNA.	406131	XLOC_010102	Hbg3	Group6:3895226-4070237	OK	51.9083	38.5422	-0.429526	0.184493	7.10543e-15	0
XLOC_012958											XLOC_012958	-	GroupUn102:104444-104758	OK	2.0151	1.49628	-0.429472	0.184446	0.196799	0.280187
XLOC_007936											XLOC_007936	-	Group3:4781111-4781738	OK	1.52817	1.13472	-0.429466	0.184441	0.00727632	0.016272
XLOC_004271	XM_003249121; XM_625060	P3184; P3185	GO:0008152; GO:0003824; GO:0005215; GO:0006811	breast cancer metastasis-	FBgn0030434		IPR013907	Sds3-like	Apis mellifera breast cancer metastasis-suppressor 1-like protein-A-like, transcript variant 2 (LOC552686), mRNA.; Apis mellifera breast cancer metastasis-suppressor 1-like protein-A-like, transcript variant 1 (LOC552686), mRNA.	552686	XLOC_004271	LOC552686	Group13:632007-633802	OK	22.4306	16.6602	-0.429062	0.184094	7.29978e-08	0
XLOC_002570											XLOC_002570	-	Group10:12799701-12800074	OK	1.79443	1.33291	-0.428944	0.183993	0.108075	0.170923
XLOC_010428											XLOC_010428	-	Group6:3094935-3122552	OK	2.64421	1.96462	-0.428584	0.183684	0.364013	0.46267
XLOC_001105	XM_001120484	P1015	GO:0005488		FBgn0039296		IPR011989; IPR016024	Armadillo-type fold; Armadillo-like helical	Apis mellifera nucleotide exchange factor SIL1-like (LOC724587), mRNA.	724587	XLOC_001105	LOC724587	Group1:16887676-16909977	OK	37.1788	27.6238	-0.428568	0.183671	0	0
XLOC_012742	XM_001120892	P9395	GO:0005783; GO:0005515; GO:0015031; GO:0006605; GO:0016301; GO:0006139; GO:0009536; GO:0005215; GO:0000166; GO:0050789; GO:0043234; GO:0009056	protein transport protein sec61 subunit gamma-like	FBgn0031049	Sec61gamma	IPR023391; IPR008158; IPR001901	Protein translocase SecE domain; Protein translocase complex, SecE/Sec61-gamma subunit; Protein translocase SEC61 complex, gamma subunit	Apis mellifera protein transport protein Sec61 subunit gamma-like (LOC726721), mRNA.	726721	XLOC_012742	LOC726721	Group9:9822587-9823494	OK	473.837	352.066	-0.428545	0.183651	0	0
XLOC_004578											XLOC_004578	-	Group13:8515201-8560244	OK	1.53949	1.14387	-0.428533	0.183641	0.000314779	0.000902
XLOC_010010	XR_120602										XLOC_010010	LOC100578280	Group6:17197364-17198122	OK	1.62368	1.20664	-0.428276	0.18342	0.0100559	0.021664
XLOC_013730	XM_003251973	P9861	GO:0005623; GO:0003824; GO:0005215; GO:0005886; GO:0006810; GO:0006811	bumetanide-sensitive sodium- -chloride cotransporter-like					Apis mellifera bumetanide-sensitive sodium-(potassium)-chloride cotransporter-like (LOC100576171), partial mRNA.	100576171	XLOC_013730	LOC100576171	GroupUn2624:69-1091	OK	5.87328	4.36495	-0.428201	0.183356	0.000114389	0.000348
XLOC_008873	XM_394545	P6563	GO:0005515; GO:0006457; GO:0019538; GO:0006950	dnaj protein homolog 1-like	FBgn0031322		IPR008971; IPR002939; IPR001623; IPR018253	DnaJ domain; DnaJ domain, conserved site; Chaperone DnaJ, C-terminal; HSP40/DnaJ peptide-binding	Apis mellifera dnaJ protein homolog 1-like, transcript variant 1 (LOC411071), mRNA.	411071	XLOC_008873	LOC411071	Group5:6044585-6048430	OK	122.311	90.9359	-0.427632	0.182869	0	0
TCONS_00023780	XM_624948	P9684	GO:0016043; GO:0006519; GO:0005488; GO:0006412; GO:0005840; GO:0003723; GO:0008135; GO:0050789; GO:0006464	eukaryotic translation initiation factor 5a	FBgn0034967	eIF-5A	IPR001884; IPR020189; IPR008991; IPR012340; IPR019769; IPR014722	Translation elongation factor, IF5A, hypusine site; Translation elongation factor, IF5A C-terminal; Translation elongation factor IF5A; Ribosomal protein L2 domain 2; Nucleic acid-binding, OB-fold; Translation protein SH3-like domain	Apis mellifera eukaryotic translation initiation factor 5A-like (LOC552572), mRNA.	552572	XLOC_013378	LOC552572	GroupUn173:599-7503	LOWDATA	325.956	242.397	-0.427305	0.18259	1	1
XLOC_006456	XR_119783										XLOC_006456	LOC100578507	Group2:1365866-1367799	OK	28.6591	21.3126	-0.427287	0.182574	1.81405e-06	7e-06
XLOC_013071	XM_623922	P9512	GO:0016717; GO:0009058; GO:0005623; GO:0008152; GO:0003824; GO:0006629	acyl- delta desaturase-like			IPR015876; IPR005804	Fatty acid desaturase, type 1; Fatty acid desaturase, type 1, core	Apis mellifera acyl-CoA Delta(11) desaturase-like (LOC551527), mRNA.	551527	XLOC_013071	LOC551527	GroupUn12:79165-101655	OK	118.77	88.3393	-0.427043	0.182366	0	0
XLOC_006390											XLOC_006390	-	Group16:3755805-3756053	OK	2.6244	1.953	-0.426296	0.181728	0.351459	0.45042
XLOC_013149	XM_003251855; XM_003251854	P9551; P9550	GO:0016043; GO:0005737; GO:0003824; GO:0019239; GO:0006412; GO:0005730; GO:0050789	ribonuclease uk114-like; ribonuclease uk114	FBgn0086691	UK114	IPR006056; IPR019897; IPR013813; IPR006175	Enamine/imine deaminase YjgF-like; YjgF-like protein, conserved site; YjgF/Yer057p/UK114 family; Endoribonuclease L-PSP/chorismate mutase-like	Apis mellifera ribonuclease UK114-like, transcript variant 1 (LOC100576270), mRNA.; Apis mellifera ribonuclease UK114-like, transcript variant 2 (LOC100576270), mRNA.	100576270	XLOC_013149	LOC100576270	GroupUn131:49454-50479	OK	143.511	106.803	-0.426209	0.181654	0	0
XLOC_010774	XR_120077										XLOC_010774	LOC100578906	Group7:5788099-5791766	OK	28.1242	20.9314	-0.426143	0.181598	0	0
XLOC_011447	XR_119872; XM_003249474	P8367			FBgn0023407	B4	IPR025946	CABIT domain		100578828	XLOC_011447	LOC100578828	Group8:3444015-3509085	OK	12.7905	9.52069	-0.425935	0.181421	0	0
XLOC_006829	XM_003249781; XM_394823	P5095; P5096	GO:0003682; GO:0008152; GO:0007165; GO:0016301; GO:0006139; GO:0005694; GO:0006629; GO:0019748; GO:0003951; GO:0004143; GO:0009056	sphingosine kinase b	FBgn0052484	Sphingosine kinase 2	IPR001206; IPR016064	Diacylglycerol kinase, catalytic domain; ATP-NAD kinase-like domain	Apis mellifera sphingosine kinase 2-like, transcript variant 1 (LOC411349), mRNA.; Apis mellifera sphingosine kinase 2-like, transcript variant 2 (LOC411349), mRNA.	411349	XLOC_006829	LOC411349	Group2:4978461-5016450	OK	25.2436	18.791	-0.425876	0.18137	0	0
XLOC_002343	XM_391829	P1852	GO:0016787; GO:0000166; GO:0003676	atp-dependent rna helicase pl10-like	FBgn0263231	belle	IPR011545; IPR000629; IPR027417; IPR014014; IPR014001; IPR001650	RNA helicase, DEAD-box type, Q motif; Helicase, superfamily 1/2, ATP-binding domain; DNA/RNA helicase, DEAD/DEAH box type, N-terminal; P-loop containing nucleoside triphosphate hydrolase; RNA helicase, ATP-dependent, DEAD-box, conserved site; Helicase, C-terminal	Apis mellifera ATP-dependent RNA helicase bel (bel), mRNA.	408276	XLOC_002343	bel	Group10:11840357-11846635	OK	39.7876	29.6182	-0.425835	0.181335	0	0
XLOC_012882											XLOC_012882	-	Group9:7489625-7490246	OK	1.43499	1.06832	-0.425695	0.181216	0.00740486	0.016512
XLOC_003772	XM_624299	P2819	GO:0000166; GO:0008152; GO:0003824; GO:0010181	protein creg1-like	FBgn0025456	Cellular Repressor of E1A-stimulated Genes	IPR012349	FMN-binding split barrel	Apis mellifera cellular repressor of E1A-stimulated genes (CREG), mRNA.	551913	XLOC_003772	CREG	Group12:11714111-11716509	OK	303.97	226.315	-0.425597	0.181133	0	0
XLOC_013483	XM_623801	P9736	GO:0008233; GO:0005488; GO:0019538; GO:0004222; GO:0008237; GO:0009056	a disintegrin and metalloproteinase with thrombospondin motifs 3-like			IPR024079; IPR000884; IPR001590	Peptidase M12B, ADAM/reprolysin; Thrombospondin, type 1 repeat; Metallopeptidase, catalytic domain	Apis mellifera A disintegrin and metalloproteinase with thrombospondin motifs 14-like, transcript variant 1 (LOC551407), partial mRNA.	551407	XLOC_013483	LOC551407	GroupUn1927:104-4822	OK	4.31208	3.2105	-0.425586	0.181123	0	0
XLOC_009688											XLOC_009688	-	Group5:14323528-14323912	OK	162.097	120.706	-0.42536	0.180931	0	0
XLOC_011788	XM_393573	P8661	GO:0005622; GO:0005488; GO:0005215; GO:0003677; GO:0008270; GO:0006810	an1-type zinc finger protein 5-like	FBgn0265275		IPR000058; IPR002653	Zinc finger, AN1-type; Zinc finger, A20-type	Apis mellifera AN1-type zinc finger protein 5-like, transcript variant 1 (LOC410085), mRNA.	410085	XLOC_011788	LOC410085	Group8:2318342-2327873	OK	122.684	91.3602	-0.425309	0.180888	0	0
XLOC_001434											XLOC_001434	-	Group1:4759140-4759391	OK	3.19393	2.37907	-0.424935	0.18057	0.326757	0.424884
TCONS_00005390	XM_003251510	P2242	GO:0005623; GO:0006810; GO:0005215	isoform d	FBgn0030847					100578709	XLOC_002962	LOC100578709	Group11:14447294-14466690	LOWDATA	12.7026	9.46201	-0.424905	0.180544	1	1
XLOC_013626											XLOC_013626	LOC100578224	GroupUn2314:48-1076	OK	12.8394	9.56523	-0.424706	0.180375	4.44089e-16	0
XLOC_005875											XLOC_005875	-	Group15:9837279-9838428	OK	60.5397	45.1029	-0.424661	0.180337	0	0
XLOC_009469	XM_003251419	P7151	GO:0005737; GO:0005856; GO:0000166	uncharacterized protein loc100864173						100576988	XLOC_009469	LOC100576988	Group5:13439209-13481749	OK	297.871	221.921	-0.424641	0.18032	0	0
XLOC_014442	XM_625024	P10230	GO:0008233; GO:0003746; GO:0005737; GO:0019538; GO:0006412; GO:0005840; GO:0008135; GO:0050789; GO:0043234; GO:0009056	elongation factor 1 beta	FBgn0028737	Elongation factor 1 beta	IPR014717; IPR014038; IPR018940; IPR010987	Translation elongation factor EF1B/ribosomal protein S6; Translation elongation factor EF1B, beta/delta subunit, guanine nucleotide exchange; Elongation factor 1 beta central acidic region, eukaryote; Glutathione S-transferase, C-terminal-like	Apis mellifera elongation factor 1 beta (Ef1beta), mRNA.	552649	XLOC_014442	Ef1beta	GroupUn6:15734-17289	OK	333.882	248.756	-0.424607	0.180291	0	0
XLOC_009765	XM_397185	P7268	GO:0009055; GO:0005488	mitochondrial-like	FBgn0035529		IPR001055; IPR001041; IPR012675; IPR018298	Adrenodoxin, iron-sulphur binding site; Adrenodoxin; Beta-grasp domain; 2Fe-2S ferredoxin-type domain	Apis mellifera adrenodoxin, mitochondrial-like (LOC413746), mRNA.	413746	XLOC_009765	LOC413746	Group6:5960782-5963043	OK	36.0871	26.8882	-0.42451	0.180209	0	0
XLOC_010405											XLOC_010405	-	Group6:1763610-1763984	OK	1.56422	1.16551	-0.424485	0.180188	0.0932916	0.150955
XLOC_000522	XM_397018	P471	GO:0005524; GO:0000166; GO:0004672; GO:0006519; GO:0006464; GO:0004674; GO:0016772	serine threonine-protein kinase 32b-like	FBgn0052944		IPR017441; IPR002290; IPR011009; IPR008271; IPR000719	Serine/threonine- / dual specificity protein kinase, catalytic domain; Serine/threonine-protein kinase, active site; Protein kinase, catalytic domain; Protein kinase-like domain; Protein kinase, ATP binding site	Apis mellifera serine/threonine-protein kinase 32B-like (LOC413577), mRNA.	413577	XLOC_000522	LOC413577	Group1:22233070-22253271	OK	3.81593	2.84372	-0.424255	0.179992	0	0
TCONS_00013245	XM_394434	P5515	GO:0003774; GO:0005856; GO:0008092; GO:0003824; GO:0008150; GO:0005524; GO:0000166; GO:0006464; GO:0043234	ubiquitin-activating enzyme e1	FBgn0023143	Ubiquitin activating enzyme 1	IPR018074; IPR000594; IPR018075; IPR019572; IPR023280; IPR000011; IPR018965; IPR009036; IPR000127; IPR016040	Ubiquitin-activating enzyme; Ubiquitin-activating enzyme e1, C-terminal; Molybdenum cofactor biosynthesis, MoeB; UBA/THIF-type NAD/FAD binding fold; Ubiquitin/SUMO-activating enzyme E1; Ubiquitin-activating enzyme, E1; Ubiquitin-activating enzyme repeat; NAD(P)-binding domain; Ubiquitin-activating enzyme, E1, active site; Ubiquitin-like 1 activating enzyme, catalytic cysteine domain	Apis mellifera ubiquitin activating enzyme 1, transcript variant 1 (Uba1), mRNA.	410958	XLOC_007424	Uba1	Group3:5783467-5793526	LOWDATA	68.7018	51.2185	-0.423683	0.179507	1	1
XLOC_007452	XM_394850	P5549	GO:0016740; GO:0008146	sulfotransferase 1c4	FBgn0033887	Sulfotransferase 4	IPR000863; IPR027417	Sulfotransferase domain; P-loop containing nucleoside triphosphate hydrolase	Apis mellifera estrogen sulfotransferase-like (LOC411376), mRNA.	411376	XLOC_007452	LOC411376	Group3:7251128-7253761	OK	13.1768	9.82441	-0.423557	0.179401	7.1257e-08	0
XLOC_001255	XM_003251693	P1153	GO:0005623	uncharacterized protein loc100863436						100576258	XLOC_001255	LOC100576258	Group1:23648377-23651840	OK	35.86	26.7383	-0.423468	0.179325	0	0
XLOC_012907											XLOC_012907	-	Group9:9884086-9884548	OK	1.56209	1.16488	-0.423295	0.179179	0.0398336	0.072817
XLOC_005579	XM_003250266	P4157								100577001	XLOC_005579	LOC100577001	Group15:9964864-9983849	OK	5.44533	4.06085	-0.423238	0.17913	0.00181824	0.004597
TCONS_00019919		P8181									XLOC_011094	LOC411706	Group7:9431547-9457915	OK	45.5083	33.9564	-0.422446	0.178461	0	0
XLOC_012263											XLOC_012263	-	Group8:9397196-9397543	OK	1.73225	1.29289	-0.422046	0.178123	0.139919	0.211931
XLOC_009605											XLOC_009605	-	Group5:6653941-6687769	OK	1.73221	1.29289	-0.422014	0.178096	0.159537	0.236439
XLOC_002699	XM_393786	P1997	GO:0005840; GO:0016043; GO:0046982; GO:0005515; GO:0008135; GO:0005654; GO:0050789; GO:0005669; GO:0043234; GO:0006350; GO:0006412	transcription initiation factor tfiid subunit 12	FBgn0011290	TBP-associated factor 12	IPR009072; IPR003228	Transcription initiation factor TFIID; Histone-fold	Apis mellifera transcription initiation factor TFIID subunit 12 (Taf12), mRNA.	410305	XLOC_002699	Taf12	Group11:7606014-7607709	OK	126.995	94.8064	-0.421715	0.177844	0	0
XLOC_006144	XM_392701	P4578	GO:0042302; GO:0005198	isoform a	FBgn0034157	resilin	IPR000618	Insect cuticle protein	Apis mellifera cuticular protein 15 (CPR15), mRNA.	409176	XLOC_006144	CPR15	Group16:5996251-6001735	OK	1.94325	1.45078	-0.421641	0.177781	9.70335e-14	0
TCONS_00006156		P2579									XLOC_003316	LOC726408	Group11:13591609-13609666	FAIL	1.60699	1.19975	-0.421622	0.177765	1	1
XLOC_001417											XLOC_001417	-	Group1:2183151-2183404	OK	3.14284	2.34695	-0.421282	0.177479	0.326757	0.424884
XLOC_000534	XM_003251675; XM_623951	P485	GO:0003677; GO:0005783; GO:0005623; GO:0005654; GO:0043234; GO:0006350; GO:0005215	translocon-associated protein subunit beta	FBgn0011016	Signal sequence receptor beta	IPR008856	Translocon-associated protein subunit beta	Apis mellifera signal sequence receptor beta, transcript variant 1 (SsRbeta), mRNA.; Apis mellifera signal sequence receptor beta, transcript variant 2 (SsRbeta), mRNA.	551559	XLOC_000534	SsRbeta	Group1:22573140-22575431	OK	288.598	215.58	-0.420838	0.177105	0	0
XLOC_000217	XM_001121299	P185	GO:0005623; GO:0005328; GO:0005326; GO:0006810; GO:0006811	sodium-dependent nutrient amino acid transporter 1-like	FBgn0029762	Nutrient Amino Acid Transporter 1	IPR000175	Sodium:neurotransmitter symporter	Apis mellifera sodium-dependent nutrient amino acid transporter 1-like (LOC725456), mRNA.	725456	XLOC_000217	LOC725456	Group1:7917611-7922300	OK	27.25	20.3627	-0.420327	0.176675	1.68754e-14	0
XLOC_009576											XLOC_009576	-	Group5:3475128-3475563	OK	1.50152	1.1226	-0.419588	0.176054	0.0493816	0.087612
XLOC_008983											XLOC_008983	-	Group5:10297256-10297846	OK	41.4193	30.9668	-0.419581	0.176048	1.59147e-06	6e-06
XLOC_012431											XLOC_012431	LOC100578091	Group9:6814095-6826541	OK	2.09154	1.56392	-0.4194	0.175896	0.0123716	0.026054
XLOC_000163	XR_120119										XLOC_000163	LOC100578199	Group1:6402595-6444020	OK	812.239	607.506	-0.419006	0.175566	0	0
XLOC_006296	XM_395522	P4713	GO:0005623; GO:0005215; GO:0016021; GO:0006810	organic cation transporter	FBgn0034479		IPR005828; IPR020846; IPR016196	Major facilitator superfamily domain; Major facilitator superfamily domain, general substrate transporter; General substrate transporter	Apis mellifera organic cation transporter protein-like (LOC412056), mRNA.	412056	XLOC_006296	LOC412056	Group16:5945210-5962813	OK	104.646	78.2774	-0.418849	0.175434	0	0
XLOC_003606											XLOC_003606	-	Group12:3259660-3269818	OK	48.4244	36.2372	-0.418263	0.174944	3.61005e-08	0
XLOC_004837	XM_001120097	P3551					IPR003534; IPR011042	Major royal jelly-related; Six-bladed beta-propeller, TolB-like	Apis mellifera yellow-x1 (Y-x1), mRNA.	724293	XLOC_004837	Y-x1	Group14:8619404-8627556	OK	115.885	86.7203	-0.418252	0.174935	0	0
XLOC_004801	NM_001134227	P3516	GO:0016787; GO:0006139; GO:0005488; GO:0003677; GO:0009166; GO:0000166; GO:0009056	protein 5nuc-like	FBgn0259101		IPR006146; IPR004843; IPR008334; IPR006179	5'-Nucleotidase/apyrase; Metallophosphoesterase domain; 5'-Nucleotidase, conserved site; 5'-Nucleotidase, C-terminal	Apis mellifera apyrase (LOC408474), mRNA.	408474	XLOC_004801	LOC408474	Group14:7713087-7719275	OK	16.111	12.0565	-0.418235	0.174921	0	0
XLOC_006639	XM_001121162	P4918	GO:0016043; GO:0005515; GO:0004721; GO:0005623; GO:0008037; GO:0006519; GO:0009653; GO:0030154; GO:0007275; GO:0016311; GO:0005886; GO:0004725	tyrosine-protein phosphatase 99a-like	FBgn0004369	Protein tyrosine phosphatase 99A	IPR007110; IPR003599; IPR003961; IPR016130; IPR000242; IPR013783; IPR000387	Protein-tyrosine phosphatase, active site; Immunoglobulin-like fold; Protein-tyrosine/Dual specificity phosphatase; Fibronectin, type III; Protein-tyrosine phosphatase, receptor/non-receptor type; Immunoglobulin-like domain; Immunoglobulin subtype	Apis mellifera protein tyrosine phosphatase 99A ortholog (LOC725294), mRNA.	725294	XLOC_006639	LOC725294	Group2:12311691-12521447	OK	10.9924	8.22609	-0.418233	0.174919	0	0
XLOC_014572	XM_003251820	P10295	GO:0016043; GO:0009058; GO:0006139; GO:0003824; GO:0016740; GO:0019748; GO:0009435	nicotinamide mononucleotide adenylyltransferase 1	FBgn0039254	Nicotinamide mononucleotide adenylyltransferase	IPR004821; IPR005248; IPR014729	Probable nicotinate-nucleotide adenylyltransferase; Cytidyltransferase-like domain; Rossmann-like alpha/beta/alpha sandwich fold	Apis mellifera nicotinamide mononucleotide adenylyltransferase 1-like (LOC100576799), mRNA.	100576799	XLOC_014572	LOC100576799	GroupUn80:61849-91984	OK	114.21	85.4777	-0.418069	0.174782	0	0
XLOC_008146	XR_119951; XR_119952										XLOC_008146	LOC724189	Group4:4290665-4435563	OK	44.8292	33.5558	-0.417877	0.174621	0	0
XLOC_004615											XLOC_004615	-	Group13:10124040-10124450	OK	1.70172	1.27446	-0.417113	0.173983	0.079825	0.132148
XLOC_008762											XLOC_008762	-	Group4:10082421-10083033	OK	1.42843	1.06982	-0.417066	0.173944	0.00884228	0.019313
XLOC_011109	XM_001120293	P8197	GO:0016787; GO:0004623; GO:0006629; GO:0005576; GO:0005509; GO:0009056	phospholipase a2	FBgn0033170	secretory Phospholipase A2	IPR016090; IPR001211; IPR013090	Phospholipase A2; Phospholipase A2 domain; Phospholipase A2, active site	Apis mellifera phospholipase A2-like (LOC724436), mRNA.	724436	XLOC_011109	LOC724436	Group7:11068363-11069880	OK	1.5334	1.14863	-0.416825	0.173743	0.00103173	0.002733
XLOC_013387											XLOC_013387	-	GroupUn1757:2612-2736	OK	16.8787	12.6446	-0.416682	0.173624	0.562157	0.650351
TCONS_00020917	XM_003251388	P8562	GO:0016787				IPR001279	Beta-lactamase-like	Apis mellifera ribonuclease Z, mitochondrial-like (LOC100578517), mRNA.	100578517	XLOC_011679	LOC100578517	Group8:12716078-12720533	LOWDATA	12.0086	8.99765	-0.416448	0.173429	1	1
XLOC_012131											XLOC_012131	-	Group8:1472896-1473276	OK	1.65468	1.24006	-0.416151	0.173182	0.101892	0.16235
XLOC_007786	XM_003250329	P5834	GO:0008270				IPR002893	Zinc finger, MYND-type		100577224	XLOC_007786	LOC100577224	Group3:8427179-8435158	OK	23.9549	17.9537	-0.41604	0.173089	0	0
XLOC_003528											XLOC_003528	-	Group11:11863094-11863415	OK	1.96095	1.46981	-0.415927	0.172995	0.196799	0.280187
XLOC_003311	XM_003250844	P2575	GO:0007165	uncharacterized protein loc100868446	FBgn0023526		IPR009263	SERTA		100576421	XLOC_003311	LOC100576421	Group11:13439210-13499004	OK	23.3941	17.5354	-0.415874	0.172951	4.36509e-11	0
XLOC_008110	XM_001121677	P5981	GO:0003723	protein held out wings	FBgn0264491	held out wings	IPR004087; IPR004088	K Homology domain, type 1; K Homology domain	Apis mellifera held out wings (how), mRNA.	725878	XLOC_008110	how	Group4:3417667-3446799	OK	76.7901	57.5624	-0.415794	0.172885	8.88178e-15	0
XLOC_004421	XM_003250350; XM_003250349	P3315; P3314								100576758	XLOC_004421	LOC100576758	Group13:7392020-7395184	OK	15.3783	11.5305	-0.415441	0.172591	1.58043e-07	1e-06
XLOC_006878	XM_392230	P5150	GO:0005515; GO:0003779; GO:0005509	fimbrin plastin	FBgn0024238	Fimbrin	IPR002048; IPR018247; IPR001715; IPR001589; IPR011992	EF-hand domain; Actinin-type, actin-binding, conserved site; EF-hand-like domain; EF-Hand 1, calcium-binding site; Calponin homology domain	Apis mellifera fimbrin (Fim), mRNA.	408694	XLOC_006878	Fim	Group2:9404212-9443562	OK	18.0634	13.5439	-0.415426	0.172579	0	0
XLOC_007120											XLOC_007120	-	Group2:621141-630891	OK	1.61811	1.21331	-0.415357	0.172521	0.0479048	0.085607
TCONS_00002056	XR_120533										XLOC_001030	LOC100576335	Group1:13812217-13823102	LOWDATA	2.87588	2.15744	-0.414683	0.171962	1	1
XLOC_004382	XM_003249633	P3280								100578090	XLOC_004382	LOC100578090	Group13:3860147-3864613	OK	21.9986	16.5033	-0.414657	0.17194	0	0
XLOC_009847	XR_120264										XLOC_009847	LOC100577618	Group6:9250868-9253921	OK	4.10517	3.08042	-0.414315	0.171657	2.16494e-05	7.2e-05
XLOC_001529											XLOC_001529	-	Group1:12947811-12948254	OK	1.72744	1.29637	-0.414156	0.171525	0.0625438	0.106941
XLOC_005891											XLOC_005891	-	Group15:1134536-1134749	OK	4.39058	3.29521	-0.414041	0.17143	0.416696	0.514058
XLOC_003342											XLOC_003342	LOC413092	Group11:14099552-14137451	OK	5.44903	4.08989	-0.413937	0.171344	1.22605e-08	0
XLOC_003367	XM_003251508	P2636	GO:0016020; GO:0005623; GO:0016021; GO:0006810; GO:0005215	solute carrier family facilitated glucose transporter member 3-like			IPR005828; IPR003663; IPR020846; IPR016196	Sugar/inositol transporter; Major facilitator superfamily domain; Major facilitator superfamily domain, general substrate transporter; General substrate transporter	Apis mellifera solute carrier family 2, facilitated glucose transporter member 3-like (LOC100578302), mRNA.	100578302	XLOC_003367	LOC100578302	Group11:14571490-14642632	OK	89.8065	67.4184	-0.413677	0.171129	0	0
XLOC_010601											XLOC_010601	-	Group6:15403347-15403730	OK	1.75136	1.31486	-0.413564	0.171035	0.108075	0.170923
XLOC_006389											XLOC_006389	-	Group16:3755100-3755404	OK	3.66399	2.75153	-0.413182	0.170719	0.196243	0.279892
XLOC_010094	XM_003249565	P7541			FBgn0035541		IPR018784	Learning associated protein 18-like	Apis mellifera protein LLP homolog (LOC100577923), mRNA.	100577923	XLOC_010094	LOC100577923	Group6:3132883-3162557	OK	83.4358	62.6607	-0.413106	0.170657	0	0
TCONS_00010477	XM_001122355	P4406					IPR022727	Pupal cuticle protein C1	Apis mellifera cuticular protein CPF1 (CPF1), mRNA.	726632	XLOC_005829	CPF1	Group15:8293315-8303679	LOWDATA	538.689	404.565	-0.413081	0.170636	1	1
XLOC_007261											XLOC_007261	-	Group2:13830162-13830486	OK	2.09584	1.57402	-0.413071	0.170628	0.197428	0.280713
XLOC_006741	XM_394278	P5022	GO:0046983; GO:0005515; GO:0006350; GO:0006355; GO:0050789	microphthalmia-associated transcription factor-like	FBgn0263112	Mitf	IPR024097; IPR011598	Basic helix-loop-helix leucine zipper transcription factor; Myc-type, basic helix-loop-helix (bHLH) domain	Apis mellifera microphthalmia-associated transcription factor-like (LOC410802), mRNA.	410802	XLOC_006741	LOC410802	Group2:15425444-15440294	OK	19.4686	14.6216	-0.413048	0.170609	0	0
XLOC_001702											XLOC_001702	-	Group1:27624095-27625418	OK	1.68896	1.26861	-0.412883	0.170472	5.60148e-05	0.000177
XLOC_009048	XM_003251075; XM_003251076	P6732; P6733	GO:0005515; GO:0003824; GO:0005488; GO:0006350; GO:0005634; GO:0050789; GO:0006464	e3 ubiquitin-protein ligase synoviolin a-like isoform 2; e3 ubiquitin-protein ligase synoviolin a-like isoform 1	FBgn0039875	septin interacting protein 3	IPR001841; IPR013083	Zinc finger, RING-type; Zinc finger, RING/FYVE/PHD-type	Apis mellifera e3 ubiquitin-protein ligase synoviolin A-like, transcript variant 1 (LOC100576667), mRNA.; Apis mellifera e3 ubiquitin-protein ligase synoviolin A-like, transcript variant 2 (LOC100576667), mRNA.	100576667	XLOC_009048	LOC100576667	Group5:11760758-11764055	OK	87.2739	65.5651	-0.412622	0.170257	0	0
TCONS_00014347	XM_001121963	P5936	GO:0016787; GO:0006139; GO:0005488; GO:0003723	trna-specific adenosine deaminase 1	FBgn0028658	adat	IPR002466	Adenosine deaminase/editase	Apis mellifera tRNA-specific adenosine deaminase 1-like (LOC726207), mRNA.	726207	XLOC_008062	LOC726207	Group4:478546-484222	LOWDATA	19.9325	14.9755	-0.412518	0.170171	1	1
XLOC_012863											XLOC_012863	-	Group9:5510591-5511479	OK	1.46998	1.10444	-0.412477	0.170137	0.000815022	0.002192
XLOC_001491											XLOC_001491	-	Group1:9369056-9371580	OK	1.49046	1.11989	-0.412399	0.170073	0.0207302	0.041275
XLOC_007026	XR_120449; XM_003251239	P5295	GO:0016020; GO:0005623	lysosome-associated membrane glycoprotein 1-like			IPR002000	Lysosome-associated membrane glycoprotein		100578412	XLOC_007026	LOC100578412	Group2:13655675-13659786	OK	24.8819	18.6961	-0.412359	0.17004	0.000115508	0.000351
XLOC_008664											XLOC_008664	-	Group4:3242878-3243617	OK	1.47281	1.10669	-0.41232	0.170008	0.00307947	0.007415
TCONS_00007767	XM_001122493	P3205								726772	XLOC_004292	LOC726772	Group13:1088401-1119741	LOWDATA	9.84221	7.3965	-0.41214	0.169859	1	1
TCONS_00011297	XM_392881	P4725			FBgn0031285		IPR007084	BRICHOS domain	Apis mellifera integral membrane protein 2C-like (LOC409366), mRNA.	409366	XLOC_006308	LOC409366	Group16:6525082-6530171	OK	240.563	180.793	-0.412076	0.169807	0	0
XLOC_005957											XLOC_005957	-	Group15:7509632-7509769	OK	14.6408	11.0034	-0.412045	0.169781	0.525452	0.617856
XLOC_009649											XLOC_009649	-	Group5:12513379-12513516	OK	14.6408	11.0034	-0.412045	0.169781	0.525452	0.617856
TCONS_00018002	XM_001121051	P7463	GO:0003676	coiled-coil domain-containing protein 75-like	FBgn0037490		IPR025239; IPR000467	G-patch domain; Domain of unknown function DUF4187	Apis mellifera coiled-coil domain-containing protein 75-like (LOC725173), mRNA.	725173	XLOC_009997	LOC725173	Group6:16869207-16884002	LOWDATA	12.6684	9.52111	-0.412033	0.169771	1	1
XLOC_000247	XM_003251132	P211			FBgn0028380	falten				100578747	XLOC_000247	LOC100578747	Group1:10239905-10497136	OK	2.03477	1.52995	-0.411379	0.169233	0.0695715	0.117288
TCONS_00008693	NM_001162398	P3565	GO:0015031; GO:0006139; GO:0007005; GO:0005742; GO:0003723; GO:0005739; GO:0050789; GO:0004518; GO:0043234	mitochondrial import receptor subunit tom7 homolog	FBgn0033357	Translocase of outer membrane 7	IPR012621	Mitochondrial import receptor subunit TOM7	Apis mellifera translocase of outer membrane 7 (Tom7), nuclear gene encoding mitochondrial protein, mRNA.	727327	XLOC_004847	Tom7	Group14:8868184-8876000	OK	623.989	469.182	-0.411373	0.169228	5.08403e-07	2e-06
XLOC_004355	XM_393317	P3252	GO:0008233; GO:0003824; GO:0019538; GO:0004252; GO:0009056	serine proteinase stubble	FBgn0265011	Notopleural	IPR001314; IPR018114; IPR001254; IPR009003	Peptidase S1; Peptidase S1, trypsin family, active site; Peptidase S1A, chymotrypsin-type; Trypsin-like cysteine/serine peptidase domain	Apis mellifera serine protease 25 (SP25), mRNA.	409827	XLOC_004355	SP25	Group13:2807482-2816857	OK	1.64512	1.23701	-0.41134	0.169201	0	0
XLOC_000885	XR_120215; XR_120216										XLOC_000885	LOC100577225	Group1:7872357-7897760	OK	16.0507	12.0694	-0.411282	0.169153	6.32636e-11	0
XLOC_004239	NM_001163716	P3155	GO:0016787; GO:0009058; GO:0005488; GO:0008745; GO:0005975; GO:0008270; GO:0009056	peptidoglycan recognition partial	FBgn0043575	PGRP-SC2	IPR002502; IPR017331; IPR015510; IPR006619	Peptidoglycan recognition protein family domain, metazoa/bacteria; N-acetylmuramoyl-L-alanine amidase domain; Peptidoglycan recognition protein; Peptidoglycan recognition protein, PGRP-S	Apis mellifera peptidoglycan recognition protein S2 (Pgrp-s2), mRNA.	412484	XLOC_004239	Pgrp-s2	Group13:7392020-7395184	OK	127.037	95.5295	-0.411231	0.169111	0	0
TCONS_00022534	XM_624408	P9214	GO:0005622; GO:0003723; GO:0000166; GO:0005575; GO:0005634; GO:0003676	heterogeneous nuclear ribonucleoprotein a1	FBgn0004237	Heterogeneous nuclear ribonucleoprotein at 87F	IPR012677; IPR000504	RNA recognition motif domain; Nucleotide-binding, alpha-beta plait		552027	XLOC_012574	LOC552027	Group9:1606802-1619616	LOWDATA	21.9585	16.5135	-0.411134	0.169031	1	1
XLOC_013722											XLOC_013722	-	GroupUn26:125420-125833	OK	1.59958	1.20294	-0.411131	0.169029	0.0742996	0.124275
XLOC_010663											XLOC_010663	-	Group6:18352281-18352847	OK	1.64321	1.23585	-0.411014	0.168933	0.0207062	0.041251
XLOC_009112	XM_003251414	P6793	GO:0004984				IPR004117	Olfactory receptor, Drosophila	Apis mellifera putative odorant receptor 13a-like (LOC100576522), mRNA.	100576522	XLOC_009112	LOC100576522	Group5:13505162-13507794	OK	5.43637	4.08878	-0.410973	0.168899	0.000133598	0.000402
XLOC_011346	NM_001040231	P8271	GO:0005488; GO:0003723; GO:0003676	nanos-like protein 1	FBgn0002962	nanos	IPR001878; IPR024161; IPR008705	Zinc finger, CCHC-type; Zinc finger, nanos-type; Nanos/Xcat2	Apis mellifera protein nanos (nanos), mRNA.	408956	XLOC_011346	nanos	Group8:1027498-1031829	OK	3.99143	3.00337	-0.410323	0.168365	0.00254439	0.006232
XLOC_006362											XLOC_006362	-	Group16:3220125-3234236	OK	1.82186	1.3709	-0.41029	0.168338	0.152061	0.226785
XLOC_007903											XLOC_007903	-	Group3:2010521-2010972	OK	1.9389	1.45903	-0.410232	0.16829	0.0679468	0.114797
XLOC_008293	XM_394676	P6166	GO:0008152; GO:0003824; GO:0016491	alcohol dehydrogenase	FBgn0037537		IPR018170; IPR001395; IPR020471; IPR023210	Aldo/keto reductase subgroup; NADP-dependent oxidoreductase domain; Aldo/keto reductase, conserved site; Aldo/keto reductase	Apis mellifera alcohol dehydrogenase [NADP+] A-like (LOC411202), mRNA.	411202	XLOC_008293	LOC411202	Group4:11154611-11156360	OK	92.6706	69.7404	-0.410117	0.168196	0	0
XLOC_013272	XM_003251938	P9629	GO:0004672; GO:0006519; GO:0000166; GO:0006464; GO:0004674; GO:0016772	serine threonine-protein kinase gd17699-like			IPR011009; IPR020636; IPR008271; IPR000719	Serine/threonine-protein kinase, active site; Calcium/calmodulin-dependent/calcium-dependent protein kinase; Protein kinase, catalytic domain; Protein kinase-like domain	Apis mellifera serine/threonine-protein kinase GA29083-like (LOC550712), partial mRNA.	550712	XLOC_013272	LOC550712	GroupUn1557:159-816	OK	8.58232	6.45899	-0.410059	0.168148	0.00248125	0.006094
XLOC_002739	XM_393037	P2033	GO:0016043; GO:0005623; GO:0006897; GO:0006810	necap-like protein cg9132-like	FBgn0030791		IPR011993; IPR012466	Adaptin ear-binding coat-associated protein 1 NECAP-1; Pleckstrin homology-like domain	Apis mellifera NECAP-like protein CG9132 ortholog (LOC409531), mRNA.	409531	XLOC_002739	LOC409531	Group11:8738372-8756924	OK	61.5785	46.3624	-0.409471	0.167666	0	0
XLOC_006302	XM_392096	P4718	GO:0005201		FBgn0016075	viking	IPR001442; IPR008160; IPR016187	Collagen IV, non-collagenous; Collagen triple helix repeat; C-type lectin fold	Apis mellifera collagen alpha-1(IV) chain-like (LOC408551), mRNA.	408551	XLOC_006302	LOC408551	Group16:6121640-6163927	OK	102.938	77.5113	-0.409297	0.167524	0	0
XLOC_002787	XR_120310										XLOC_002787	LOC100577494	Group11:11196097-11199809	OK	15.0181	11.3118	-0.408874	0.167178	7.31178e-06	2.6e-05
XLOC_007290	XM_624610	P5385	GO:0005623; GO:0016021	surfeit locus protein 4 homolog	FBgn0019925	Surfeit 4	IPR002995	Surfeit locus 4	Apis mellifera surfeit 4 (Surf4), mRNA.	552234	XLOC_007290	Surf4	Group3:493029-571813	OK	146.664	110.477	-0.408769	0.167092	0	0
XLOC_003382											XLOC_003382	-	Group11:1259148-1259442	OK	2.30364	1.7354	-0.408645	0.166991	0.259998	0.352797
XLOC_014654	XM_001123226	P10335	GO:0005515; GO:0005488	unkempt protein					Apis mellifera RING finger protein unkempt-like (LOC727518), partial mRNA.	727518	XLOC_014654	LOC727518	GroupUn912:43-715	OK	8.35645	6.2972	-0.40818	0.166611	0.00781166	0.017339
XLOC_011877	XM_003249835; XM_003249836	P8734; P8735	GO:0016740; GO:0016772	uncharacterized protein loc100881796			IPR011009; IPR004119; IPR015897	CHK kinase-like; Protein kinase-like domain; Protein of unknown function DUF227		725439	XLOC_011877	LOC725439	Group8:5129293-5151987	OK	208.145	156.859	-0.408121	0.166563	0	0
XLOC_011291											XLOC_011291	-	Group7:9065673-9066166	OK	2.23938	1.68781	-0.407943	0.166417	0.0518543	0.091451
XLOC_005349	XM_623054	P3924	GO:0005623; GO:0007165; GO:0005488; GO:0009719; GO:0008150; GO:0006629; GO:0016021; GO:0006810; GO:0050789; GO:0007267	adiponectin receptor 2	FBgn0038984		IPR004254	Hly-III-related	Apis mellifera ADIPOR-like receptor CG5315 ortholog (LOC550659), mRNA.	550659	XLOC_005349	LOC550659	Group15:2589872-2599530	OK	77.9915	58.7895	-0.407758	0.166267	0	0
XLOC_012097	XM_397324	P8939	GO:0006519; GO:0006520; GO:0003824; GO:0005488	l-allo-threonine aldolase	FBgn0039094		IPR015424; IPR015421; IPR001597; IPR015422; IPR023603	Pyridoxal phosphate-dependent transferase, major region, subdomain 2; Pyridoxal phosphate-dependent transferase; Threonine aldolase; Aromatic amino acid beta-eliminating lyase/threonine aldolase; Pyridoxal phosphate-dependent transferase, major region, subdomain 1	Apis mellifera l-allo-threonine aldolase-like (LOC413885), mRNA.	413885	XLOC_012097	LOC413885	Group8:12981439-12993076	OK	24.7573	18.662	-0.40775	0.16626	0	0
XLOC_004033											XLOC_004033	-	Group12:2817779-2818351	OK	1.68554	1.27071	-0.407582	0.166123	0.0219884	0.043442
XLOC_001625											XLOC_001625	-	Group1:19708917-19709246	OK	2.20678	1.66374	-0.407513	0.166067	0.195554	0.279122
XLOC_002242	XM_001122151	P1751	GO:0005515				IPR000483; IPR001611; IPR025875; IPR003591	Leucine-rich repeat; Leucine-rich repeat, typical subtype; Leucine rich repeat 4; Cysteine-rich flanking region, C-terminal		726414	XLOC_002242	LOC726414	Group10:9157818-9187385	OK	16.0201	12.0793	-0.407346	0.165931	0	0
XLOC_008874	XM_394543	P6564	GO:0005515; GO:0008152; GO:0016740	bifunctional arginine demethylase and lysyl-hydroxylase psr-like	FBgn0038948	phosphatidylserine receptor	IPR003347	JmjC domain	Apis mellifera phosphatidylserine receptor (PSR), mRNA.	411069	XLOC_008874	PSR	Group5:6062719-6077041	OK	46.998	35.4414	-0.407164	0.165783	0	0
XLOC_002766	NM_001135909	P2055	GO:0003735				IPR007836	Ribosomal protein L41	Apis mellifera ribosomal protein L41 (Rpl41), mRNA.	100191002	XLOC_002766	Rpl41	Group11:10429861-10430542	OK	1903.41	1435.39	-0.407144	0.165766	0	0
XLOC_008089	XM_001122682	P5963	GO:0008233; GO:0006508	angiotensin-converting enzyme-like			IPR001548	Peptidase M2, peptidyl-dipeptidase A	Apis mellifera angiotensin-converting enzyme-like (LOC726966), mRNA.	726966	XLOC_008089	LOC726966	Group4:2647537-2654102	OK	44.1423	33.2899	-0.407077	0.165712	0	0
XLOC_014149	XR_120746										XLOC_014149	LOC100577930	GroupUn4270:141-895	OK	19.4966	14.7039	-0.407024	0.165669	0.000105996	0.000324
XLOC_001845	XM_396024	P1394	GO:0006519; GO:0008152; GO:0006091; GO:0005622; GO:0003824; GO:0005488; GO:0043234; GO:0004591; GO:0009056	probable 2-oxoglutarate dehydrogenase e1 component dhktd1 mitochondrial-like	FBgn0039827		IPR011603; IPR005475; IPR001017	Transketolase-like, pyrimidine-binding domain; 2-oxoglutarate dehydrogenase, E1 component; Dehydrogenase, E1 component	Apis mellifera probable 2-oxoglutarate dehydrogenase E1 component DHKTD1 homolog, mitochondrial-like (LOC412569), partial mRNA.	412569	XLOC_001845	LOC412569	Group10:7241843-7250650	OK	5.25227	3.96168	-0.406829	0.16551	1.31006e-13	0
XLOC_009898	XM_392406	P7378	GO:0008152; GO:0016301	mps one binder kinase activator-like 2-like	FBgn0259481	Mob2	IPR005301	Mob1/phocein	Apis mellifera mps one binder kinase activator-like 2-like (LOC408876), mRNA.	408876	XLOC_009898	LOC408876	Group6:14206317-14236173	OK	60.1885	45.3991	-0.406824	0.165506	0	0
XLOC_006801	XM_003249395	P5071	GO:0016740; GO:0005975	galactokinase			IPR020568; IPR014721	Ribosomal protein S5 domain 2-type fold, subgroup; Ribosomal protein S5 domain 2-type fold		100578397	XLOC_006801	LOC100578397	Group2:3148401-3155451	OK	57.1938	43.1514	-0.406451	0.165202	0	0
XLOC_007298	XM_396838	P5392	GO:0016043; GO:0016023; GO:0005515; GO:0005623; GO:0016021; GO:0006810	vesicle-trafficking protein sec22b-b-like	FBgn0260855		IPR010908; IPR001388; IPR011012	Longin-like domain; Longin domain; Synaptobrevin	Apis mellifera vesicle-trafficking protein SEC22b-B-like (LOC413394), mRNA.	413394	XLOC_007298	LOC413394	Group3:993009-994918	OK	81.175	61.2612	-0.406062	0.164886	0	0
XLOC_001692											XLOC_001692	-	Group1:26405132-26405361	OK	5.35397	4.04093	-0.405922	0.164773	0.337862	0.4371
XLOC_004049											XLOC_004049	-	Group12:5037994-5210488	OK	1.59514	1.20405	-0.405788	0.164664	1.7539e-05	5.9e-05
TCONS_00008694	XM_394044	P3564	GO:0005515; GO:0005622; GO:0019538; GO:0006511; GO:0006464; GO:0043234; GO:0009056	cullin-1	FBgn0015509	lin-19-like	IPR011991; IPR016158; IPR016159; IPR019559; IPR016157; IPR001373	Cullin homology; Cullin protein, neddylation domain; Cullin, conserved site; Winged helix-turn-helix DNA-binding domain; Cullin repeat-like-containing domain; Cullin, N-terminal	Apis mellifera cullin-1-like, transcript variant 1 (LOC410565), mRNA.	410565	XLOC_004847	LOC410565	Group14:8868184-8876000	OK	13.0104	9.82503	-0.405132	0.164132	0	0
XLOC_006426											XLOC_006426	-	Group16:5248281-5248577	OK	2.28042	1.7223	-0.404961	0.163993	0.259998	0.352797
XLOC_003021	XM_001121069	P2304	GO:0005737; GO:0003824	cytosolic endo-beta-n-acetylglucosaminidase-like	FBgn0030839		IPR017853; IPR013781; IPR005201	Glycoside hydrolase, family 85; Glycoside hydrolase, catalytic domain; Glycoside hydrolase, superfamily	Apis mellifera cytosolic endo-beta-N-acetylglucosaminidase-like (LOC725194), mRNA.	725194	XLOC_003021	LOC725194	Group11:1180503-1187096	OK	40.017	30.2278	-0.404737	0.163812	0	0
XLOC_014526											XLOC_014526	-	GroupUn70:78181-78869	OK	1.40177	1.05893	-0.404647	0.163739	0.00527481	0.012138
XLOC_014441	XM_393161	P10229	GO:0016787; GO:0003796; GO:0005975	lysozyme 3-like	FBgn0034162		IPR018247; IPR008597	EF-Hand 1, calcium-binding site; Destabilase	Apis mellifera lysozyme 3, transcript variant 1 (Lys-3), mRNA.	409663	XLOC_014441	Lys-3	GroupUn6:6691-13255	OK	504.149	380.875	-0.404533	0.163647	0	0
XLOC_010135	XM_001120639	P7572	GO:0009058; GO:0016301; GO:0006139; GO:0000166	uncharacterized protein loc100868536						724746	XLOC_010135	LOC724746	Group6:5919724-5922969	OK	9.02331	6.81694	-0.404532	0.163646	6.97664e-13	0
XLOC_003623	XM_003249783	P2689								100576639	XLOC_003623	LOC100576639	Group12:4481396-4498526	OK	2.9236	2.20903	-0.404333	0.163485	6.41604e-05	0.000201
XLOC_010052	XM_623570	P7507	GO:0005622; GO:0000166; GO:0005575; GO:0003676	u11 u12 small nuclear ribonucleoprotein 35 kda			IPR012677; IPR000504	RNA recognition motif domain; Nucleotide-binding, alpha-beta plait	Apis mellifera u11/U12 small nuclear ribonucleoprotein 35 kDa protein-like (LOC551177), mRNA.	551177	XLOC_010052	LOC551177	Group6:511440-515524	OK	20.0537	15.1574	-0.403846	0.163092	1.59862e-10	0
TCONS_00009287	XM_392027	P3866	GO:0009628; GO:0007610; GO:0009605; GO:0008289; GO:0005216; GO:0007275; GO:0006950; GO:0006811; GO:0005509	chloride intracellular channel exc-4-like	FBgn0030529	Chloride intracellular channel	IPR012336; IPR010987	Thioredoxin-like fold; Glutathione S-transferase, C-terminal-like	Apis mellifera chloride intracellular channel (Clic), mRNA.	408481	XLOC_005157	Clic	Group14:10083633-10106461	LOWDATA	51.1307	38.6473	-0.403822	0.163072	1	1
XLOC_005278											XLOC_005278	-	Group14:9341684-9342131	OK	1.47708	1.11662	-0.403605	0.162897	0.0493816	0.087612
[truncated: 13,887 more rows]

## Sheet: DE
Table S2. Poly-A+ coding genes (234) differentially expressed [log2 (fold change)>=1; q-value<=0.05; FPKM>5 in at least one sample] between KD (EcR dsRNA) and C (GFP dsRNA) bees.
[truncated: 235 more rows]

[truncated: 4 more sheets: DEG, Filters, Numbers, Pre-Table 3]
