# Supplementary material for: Developmental regulation of ecdysone receptor (EcR) and EcR-controlled gene expression during pharate-adult development of honeybees (Apis mellifera)
Source: Front Genet. 2014 Dec 22;5:445. doi: 10.3389/fgene.2014.00445 (PMC4273664; doi:10.3389/fgene.2014.00445)
Supplement: Supplementary file 3 [file Table3.XLSX]

## Sheet: Analysis Description
Table S3: Results of Gene Ontology terms enrichment analysis using topGO [1] for each one of these 3 datasets: 1 - DEG - (121) Differentially Expressed Genes which were selected independently of regulation sorted by absolute log2 fold-change. 2 - UpRG - (100) Up-Regulated Genes in ECR-KD bees. 3 - DownRG - (21) Down-Regulated Genes in ECR-KD bees. The background dataset consists of 15420 all pred…

## Sheet: DEG
Biological Process
GO.ID	Term	Annotated	Significant	Expected	Rank in classicFisher	classicFisher	classicKS	elimKS
GO:0009607	response to biotic stimulus	73	6	0.87	1	0.00021	0.00017	0.00017
GO:0006811	ion transport	346	3	4.12	35	0.79005	0.00058	0.00225
GO:0008152	metabolic process	3401	42	40.49	26	0.40110	0.00064	0.00326
GO:0044710	single-organism metabolic process	463	12	5.51	2	0.00759	0.00826	0.00826
GO:0019748	secondary metabolic process	81	3	0.96	8	0.07136	0.01465	0.01465
GO:0019538	protein metabolic process	1280	4	15.24	74	0.99996	0.02998	0.02998
Molecular Function
GO.ID	Term	Annotated	Significant	Expected	Rank in classicFisher	classicFisher	classicKS	elimKS
GO:0030246	carbohydrate binding	88	2	0.94	39	0.2405	0.0001	0.0001
GO:0046982	protein heterodimerization activity	36	1	0.38	43	0.3203	0.0033	0.0033
GO:0042302	structural constituent of cuticle	36	1	0.38	44	0.3203	0.0100	0.0100
GO:0004252	serine-type endopeptidase activity	74	3	0.79	13	0.0437	0.0105	0.0105
GO:0008236	serine-type peptidase activity	77	3	0.82	14	0.0483	0.0108	0.0108
GO:0017171	serine hydrolase activity	77	3	0.82	15	0.0483	0.0108	0.0108
GO:0020037	heme binding	20	1	0.21	32	0.1928	0.0138	0.0138
GO:0046906	tetrapyrrole binding	20	1	0.21	33	0.1928	0.0138	0.0138
GO:0005509	calcium ion binding	210	3	2.23	56	0.3877	0.0159	0.0159
GO:0080019	fatty-acyl-CoA reductase (alcohol-formin...	10	2	0.11	6	0.0048	0.0231	0.0231
GO:0016614	oxidoreductase activity, acting on CH-OH...	60	4	0.64	5	0.0037	0.0277	0.0277
GO:0004175	endopeptidase activity	149	3	1.59	36	0.2110	0.0016	0.0341
GO:0070011	peptidase activity, acting on L-amino ac...	191	3	2.03	45	0.3321	0.0214	0.0441
Cellular Component
GO.ID	Term	Annotated	Significant	Expected	Rank in classicFisher	classicFisher	classicKS	elimKS
GO:0005783	endoplasmic reticulum	121	1	0.82	15	0.5639	0.01770	0.01770

## Sheet: UpRG
Biological Process
GO.ID	Term	Annotated	Significant	Expected	Rank in classicFisher	classicFisher	classicKS	elimKS
GO.ID	Term	Annotated	Significant	Expected	Rank in classicFisher	classicFisher	classicKS	elimKS
GO:0019748	secondary metabolic process	81	3	0.82	5	0.04755	0.0018	0.00175
GO:0005975	carbohydrate metabolic process	343	7	3.46	6	0.05482	0.0030	0.00298
GO:0009607	response to biotic stimulus	73	5	0.74	1	0.00077	0.0136	0.01361
GO:0006464	cellular protein modification process	649	1	6.54	55	0.99909	0.0201	0.02008
GO:0036211	protein modification process	649	1	6.54	56	0.99909	0.0201	0.02008
GO:0006629	lipid metabolic process	302	6	3.04	8	0.08138	0.0221	0.02210
GO:0043412	macromolecule modification	670	1	6.75	58	0.99928	0.0344	0.03443
GO:0006091	generation of precursor metabolites and ...	174	1	1.75	33	0.83309	0.0358	0.03578
Molecular Function
GO.ID	Term	Annotated	Significant	Expected	Rank in classicFisher	classicFisher	classicKS	elimKS
GO:0005549	odorant binding	20	2	0.18	9	0.0132	0.00010	0.00010
GO:0046982	protein heterodimerization activity	36	1	0.32	36	0.2742	0.00242	0.00242
GO:0016616	oxidoreductase activity, acting on the C...	39	1	0.34	37	0.2934	0.00996	0.00996
GO:0080019	fatty-acyl-CoA reductase (alcohol-formin...	10	2	0.09	6	0.0033	0.01216	0.01216
GO:0003676	nucleic acid binding	1354	2	11.97	72	10000	0.00467	0.01627
GO:0097159	organic cyclic compound binding	2270	7	20.07	74	10000	0.00064	0.02398
GO:1901363	heterocyclic compound binding	2267	7	20.04	73	10000	0.00071	0.02586
GO:0016614	oxidoreductase activity, acting on CH-OH...	60	4	0.53	5	0.0019	0.00903	0.03825
GO:0008236	serine-type peptidase activity	77	3	0.68	15	0.0303	0.03915	0.03915
GO:0017171	serine hydrolase activity	77	3	0.68	16	0.0303	0.03915	0.03915
GO:0004175	endopeptidase activity	149	3	1.32	25	0.1443	0.00606	0.03980
GO:0004252	serine-type endopeptidase activity	74	3	0.65	13	0.0273	0.04058	0.04058
GO:0016620	oxidoreductase activity, acting on the a...	17	2	0.15	8	0.0096	0.04441	0.04441
GO:0004497	monooxygenase activity	20	2	0.18	10	0.0132	0.04797	0.04797
GO:0003993	acid phosphatase activity	19	1	0.17	27	0.1554	0.04986	0.04986
Cellular Component
GO.ID	Term	Annotated	Significant	Expected	Rank in classicFisher	classicFisher	classicKS	elimKS
GO:0005576	extracellular region	270	4	1.07	4	0.0188	0.00039	0.00039
GO:0005739	mitochondrion	267	1	1.05	15	0.6641	0.00044	0.00044
GO:0016021	integral to membrane	313	5	1.24	1	0.0059	0.00100	0.00100
GO:0005623	cell	4075	14	16.1	26	0.9894	0.00057	0.00468
GO:0005783	endoplasmic reticulum	121	1	0.48	11	0.3848	0.00768	0.00768
GO:0043234	protein complex	1258	2	4.97	23	0.9777	0.00691	0.00836

## Sheet: DownRG
Biological Process
GO.ID	Term	Annotated	Significant	Expected	Rank in classicFisher	classicFisher	classicKS	elimKS
GO:0016043	cellular component organization	945	1	1.73	41	0.85	0.00045	0.00045
GO:0009653	anatomical structure morphogenesis	529	1	0.97	33	0.64	0.00068	0.00068
GO:0006464	cellular protein modification process	649	2	1.19	15	0.34	0.00551	0.00551
GO:0007275	multicellular organismal development	862	3	1.58	4	0.20	0.00880	0.00880
GO:0044267	cellular protein metabolic process	954	2	1.75	25	0.54	0.00022	0.01233
GO:0006811	ion transport	346	1	0.63	20	0.48	0.01602	0.01602
GO:0044765	single-organism transport	396	1	0.73	24	0.53	0.01697	0.01697
Molecular Function
GO.ID	Term	Annotated	Significant	Expected	Rank in classicFisher	classicFisher	classicKS	elimKS
GO:0042302	structural constituent of cuticle	36	1	0.06	5	0.063	0.00218	0.00218
GO:0003676	nucleic acid binding	1354	1	2.43	44	0.934	0.00485	0.00485
GO:0030246	carbohydrate binding	88	1	0.16	10	0.147	0.01724	0.01724
GO:0016757	transferase activity, transferring glyco...	40	1	0.07	6	0.070	0.03991	0.03991
Cellular Component
GO.ID	Term	Annotated	Significant	Expected	Rank in classicFisher	classicFisher	classicKS	elimKS
GO:0005634	nucleus	1194	1	3.33	10	0.9799	0.00274	0.0027
GO:0005578	proteinaceous extracellular matrix	39	1	0.11	4	0.1036	0.02257	0.0226
GO:0031012	extracellular matrix	39	1	0.11	5	0.1036	0.02257	0.0226
GO:0005576	extracellular region	270	7	0.75	1	2.1e-06	0.02294	0.0229
GO:0016021	integral to membrane	313	2	0.87	6	0.2155	0.03992	0.0399
GO:0031224	intrinsic to membrane	313	2	0.87	7	0.2155	0.03992	0.0399
