# Supplementary material for: Developmental regulation of ecdysone receptor (EcR) and EcR-controlled gene expression during pharate-adult development of honeybees (Apis mellifera)
Source: Front Genet. 2014 Dec 22;5:445. doi: 10.3389/fgene.2014.00445 (PMC4273664; doi:10.3389/fgene.2014.00445)
Supplement: Supplementary file 4 [file Table4.XLSX]

## Sheet: Sheet1
Table S4. Total of expressed miRNAs (132) in dsEcR-treated (KD) and dsGFP-treated (control) bees.
#miRNA	control	KD	control_normalized	KD_normalized
ame-miR-184-3p	1460229	568579	96183.15	72118.91
ame-miR-10-5p	1146362	477869	75509.19	60613.20
ame-bantam-3p	1129488	586482	74397.72	74389.74
ame-miR-100-5p	1117633	257905	73616.85	32712.83
ame-miR-8-3p	917205	496887	60414.95	63025.45
ame-miR-31a-5p	870497	428578	57338.36	54361.10
ame-miR-263a-5p	857064	283563	56453.55	35967.31
ame-miR-276-3p	808220	339646	53236.27	43080.91
ame-miR-306-5p	186621	117263	12292.45	14873.71
ame-miR-2-3p	158536	78695	10442.53	9981.72
ame-miR-3785-3p	133870	58971	8817.82	7479.92
ame-miR-927a-5p	129279	40144	8515.42	5091.89
ame-let-7-5p	119020	44921	7839.67	5697.81
ame-miR-125-5p	118218	35904	7786.85	4554.09
ame-miR-277-3p	114584	57075	7547.48	7239.43
ame-miR-14-3p	94785	40489	6243.35	5135.65
ame-miR-12-5p	89841	38948	5917.70	4940.19
ame-miR-9a-5p	88013	55087	5797.29	6987.27
ame-miR-1-3p	78433	21559	5166.27	2734.56
ame-miR-375-3p	64153	17597	4225.66	2232.01
ame-miR-305-5p	62480	25699	4115.47	3259.68
ame-miR-315-5p	62464	30964	4114.41	3927.49
ame-miR-279a-3p	55440	20620	3651.75	2615.45
ame-miR-750-3p	51604	24495	3399.08	3106.96
ame-miR-3477-5p	46537	19658	3065.32	2493.43
ame-miR-11-3p	46181	21574	3041.87	2736.46
ame-miR-996-3p	44757	18495	2948.08	2345.92
ame-miR-92b-3p	42256	15578	2783.34	1975.92
ame-miR-283-5p	42234	17884	2781.89	2268.42
ame-miR-263b-5p	41279	17642	2718.99	2237.72
ame-miR-29b-3p	39964	19163	2632.37	2430.65
ame-miR-13b-3p	33491	18772	2206.00	2381.05
ame-miR-275-3p	28914	12882	1904.52	1633.96
ame-miR-6001-3p	27917	17745	1838.85	2250.79
ame-miR-13a-3p	26049	14010	1715.81	1777.04
ame-miR-316-5p	21370	7287	1407.61	924.29
ame-miR-252a-5p	19053	7232	1254.99	917.31
ame-miR-993-3p	18390	9406	1211.32	1193.06
ame-miR-281-3p	15364	7789	1012.00	987.96
ame-miR-87-3p	14514	4783	956.02	606.68
ame-miR-6037-3p	13390	6808	881.98	863.53
ame-miR-2796-3p	11458	5308	754.72	673.27
ame-miR-133-3p	7726	2092	508.90	265.35
ame-miR-193-3p	7555	3488	497.64	442.42
ame-miR-279c-3p	6610	2482	435.39	314.82
ame-miR-317-3p	6091	2391	401.21	303.28
ame-miR-3786-5p	5400	2480	355.69	314.56
ame-miR-7-5p	5134	2400	338.17	304.42
ame-miR-3783-3p	4423	1942	291.34	246.32
ame-miR-307-3p	4178	2029	275.20	257.36
ame-miR-190-5p	3975	2258	261.83	286.41
ame-miR-3718a-3p	3817	1517	251.42	192.42
ame-miR-79-3p	3701	1589	243.78	201.55
ame-miR-929-5p	3423	1379	225.47	174.91
ame-miR-137-3p	3351	1119	220.73	141.93
ame-miR-210-3p	3330	1121	219.34	142.19
ame-miR-34-5p	3245	1289	213.74	163.50
ame-miR-927b-5p	3108	1250	204.72	158.55
ame-miR-3719-3p	2799	1217	184.37	154.37
ame-miR-981-3p	2269	1035	149.46	131.28
ame-miR-1175-3p	2179	731	143.53	92.72
ame-miR-124-3p	2142	882	141.09	111.87
ame-miR-2765-5p	1903	548	125.35	69.51
ame-miR-278-3p	1881	976	123.90	123.80
ame-miR-3715-5p	1860	1051	122.52	133.31
ame-miR-71-5p	1667	660	109.80	83.71
ame-miR-3720-5p	1586	1004	104.47	127.35
ame-miR-932-5p	1527	675	100.58	85.62
ame-miR-965-3p	1423	729	93.73	92.47
ame-miR-2788-3p	1137	445	74.89	56.44
ame-miR-282-5p	851	391	56.05	49.59
ame-miR-1000-5p	844	400	55.59	50.74
ame-miR-iab-4-5p	808	402	53.22	50.99
ame-miR-3747b-5p	793	310	52.23	39.32
ame-miR-3791-3p	697	277	45.91	35.13
ame-miR-279b-3p	650	281	42.81	35.64
ame-miR-989-3p	528	201	34.78	25.49
ame-miR-33-5p	506	237	33.33	30.06
ame-miR-6039-5p	494	214	32.54	27.14
ame-miR-6038-5p	445	158	29.31	20.04
ame-miR-6005-5p	438	237	28.85	30.06
ame-miR-252b-5p	420	164	27.66	20.80
ame-miR-3049-5p	411	204	27.07	25.88
ame-miR-6043-3p	352	98	23.19	12.43
ame-miR-6051-3p	343	149	22.59	18.90
ame-miR-3798-3p	342	259	22.53	32.85
ame-miR-3761-5p	342	232	22.53	29.43
ame-miR-6047a-3p	298	92	19.63	11.67
ame-miR-980-3p	235	86	15.48	10.91
ame-miR-3759-3p	190	103	12.52	13.06
ame-miR-92a-3p	190	70	12.52	8.88
ame-miR-6001-5p	173	73	11.40	9.26
ame-miR-2944-3p	168	84	11.07	10.65
ame-miR-3743-3p	137	74	9.02	9.39
ame-miR-3049-3p	135	59	8.89	7.48
ame-miR-6012-3p	122	48	8.04	6.09
ame-miR-971-3p	110	35	7.25	4.44
ame-miR-3728-5p	105	124	6.92	15.73
ame-miR-6041-3p	95	37	6.26	4.69
ame-miR-6057-5p	81	17	5.34	2.16
ame-miR-6005-3p	76	64	5.01	8.12
ame-miR-219-5p	70	25	4.61	3.17
ame-miR-6000b-3p	70	34	4.61	4.31
ame-miR-6063-3p	62	26	4.08	3.30
ame-miR-3730-5p	61	27	4.02	3.42
ame-miR-3770-5p	57	14	3.75	1.78
ame-miR-3732-3p	50	30	3.29	3.81
ame-miR-6047b-3p	48	24	3.16	3.04
ame-miR-6052-5p	43	31	2.83	3.93
ame-miR-3793-5p	41	28	2.70	3.55
ame-miR-6060-5p	41	14	2.70	1.78
ame-miR-6053-5p	39	23	2.57	2.92
ame-miR-3727-3p	37	14	2.44	1.78
ame-miR-3756-5p	36	20	2.37	2.54
ame-miR-6046-3p	31	6	2.04	0.76
ame-miR-6000a-3p	29	13	1.91	1.65
ame-miR-6044-5p	24	15	1.58	1.90
ame-miR-6065-3p	24	8	1.58	1.01
ame-miR-318-3p	22	12	1.45	1.52
ame-miR-6000a-5p	22	11	1.45	1.40
ame-miR-965-5p	21	20	1.38	2.54
ame-miR-9c-3p	21	11	1.38	1.40
ame-miR-6067-5p	19	2	1.25	0.25
ame-miR-6058-5p	18	6	1.19	0.76
ame-miR-9b-5p	17	13	1.12	1.65
ame-miR-6042-3p	15	5	0.99	0.63
ame-miR-6062-3p	14	11	0.92	1.40
ame-miR-6055-5p	14	5	0.92	0.63
ame-miR-3773-3p	12	10	0.79	1.27
ame-miR-6045-5p	12	9	0.79	1.14
ame-miR-3771-3p	12	1	0.79	0.13
ame-miR-6040-3p	11	10	0.72	1.27
